# Supplementary material for: Misperception of peer beliefs reinforces inequitable gender norms among Tanzanian men
Source: Evol Hum Sci. 2024 Feb 21;6:e17. doi: 10.1017/ehs.2024.6 (PMC10988154; doi:10.1017/ehs.2024.6)
Supplement: Lawson et al. supplementary material 1 — Lawson et al. supplementary material [file S2513843X24000069sup001.zip]

Archive with 1 entries (1 files):
- S2513843X24000069sup001.Rmd
