# Supplementary material for: Misperception of peer beliefs reinforces inequitable gender norms among Tanzanian men
Source: Evol Hum Sci. 2024 Feb 21;6:e17. doi: 10.1017/ehs.2024.6 (PMC10988154; doi:10.1017/ehs.2024.6)
Supplement: Lawson et al. supplementary material 1 — Lawson et al. supplementary material [file S2513843X24000069sup001.zip › S2513843X24000069sup001.Rmd]

---
title: Misperception of peer beliefs reinforces inequitable gender norms among Tanzanian
  men
author: David W. Lawson, Zhian Chen, Joseph A. Kilgallen, Charlotte Brand, Alexander
  Mwijage,Susan B. Schaffnit, Yusufu Kumogola and Mark Urassa
date: "2023-07-06"
output:
  html_document
---
## Contents

1. Data Wrangling (sample size = 581)

2. Comparison of men's estimation with the self-reported and wife-reported WE attitude (Wilcoxon test)

3. Magnitude of the discrepancy between men's estimation and self/wife-reported data (Effect size)

4. **Summary Descriptive Table by Items**

5. **Visualization of men's overestimation with self-reported data (histograms)**

6. **Visualization of men's overestimation with wife-reported data (histograms)**

7. **Bivariate Analysis of men's estimation and summary score (scatter plot)**

8. **Multivariate Analysis of Overestimation score vs. Sociodemographic Factors (Multiple-regression model)**

9. **Comparison of overestimation and inaccuracy scores (self vs. wife-reported; Mann–Whitney tests)**

10. **Visualization of men's overestimation with self-reported data (bubble plot)**

11. **Visualization of men's overestimation with wife-reported data (bubble plot)**

 Note: Only the results of sections with bold fonts are shown in the output file
\pagebreak

```{r setup, include=FALSE, warning=FALSE, message=FALSE}
# Adjust knitting settings
knitr::opts_chunk$set(echo = TRUE, message = FALSE, warning = FALSE, echo = FALSE)

# Install and call packages
library(plyr)
install.packages("devtools", repos = "http://cran.us.r-project.org")
library(devtools)
library(tidyverse)
library(foreign)
install.packages("ggpubr", repos = "http://cran.us.r-project.org")
library(ggpubr)
library(kableExtra)
library(broom)
library(ggtext)
install.packages("jtools",repos = "http://cran.us.r-project.org")
library(jtools)
install.packages("huxtable",repos = "http://cran.us.r-project.org")
library(huxtable)
install.packages("ggstance",repos = "http://cran.us.r-project.org")
library(ggstance)
install.packages("arsenal",repos = "http://cran.us.r-project.org")
library(arsenal)
library(ggplot2)
install.packages("ggthemes", repos = "http://cran.us.r-project.org")
library(ggthemes)
install.packages("ggtext", repos = "http://cran.us.r-project.org")
library(ggtext)
install.packages("vtable",repos = "http://cran.us.r-project.org")
library(vtable)
install.packages("knitr",repos = "http://cran.us.r-project.org")
library(knitr)
install.packages("gt",repos = "http://cran.us.r-project.org")
library(gt)
options(repos = c(CRAN = "https://cran.rstudio.com/"))
install.packages("reshape2")
library(reshape2)
options(repos = c(CRAN = "https://cran.rstudio.com/"))
install.packages("webshot")
webshot::install_phantomjs()
library(webshot)

# Package for 95% CI
install.packages("PropCIs", repos = "http://cran.us.r-project.org")
library(PropCIs)

# Package for effect size of Wilcoxon test 
install.packages("rcompanion", repos = "http://cran.us.r-project.org")
library(rcompanion)

update.packages(ask = FALSE, repos = "http://cran.us.r-project.org")

# Pull the data from the project
data_norm<-read.spss("WE.sav copy", use.value.labels = TRUE, to.data.frame = TRUE)
```

## 1. Data Wrangling (sample size = 581) 

```{r, results='hide', echo=FALSE}

# Select the testing variables from the original data:
# Men's self-reported attitudes toward women's empowerment;
# wife-reported attitudes toward women's empowerment;
# men's estimation of peer support for women's empowerment;
# men's education level, age and attitude summary score.
new_project_exp <- data_norm %>% 
  select(c(m_vo_emp1:m_vo_emp20), 
         c(w_v_emp1:w_v_emp20), 
         c(m_v_emp1:m_v_emp20), 
         m_edu_short, m_age, m_ownviews_score_simple)

# Given greater agreement indicates greater support for inequitable gender norms in some items
# but the opposite in the others, I first separate the items into two categories. 
# Statements where greater agreement indicates greater support for inequitable gender norms:  
# 1,2,3,4,5,6,7,8,9,14,18,19 (Statement type 1)
# Statements where greater agreement indicates less support for inequitable gender norms:  
# 10,11,12,13,15,16,17,20 (Statement type 2)
a1_exp<-paste0("m_v_emp",c(10,11,12,13,15,16,17,20))
a2_exp<-paste0("m_v_emp",c(1,2,3,4,5,6,7,8,9,14,18,19))
a3_exp<-paste0("m_vo_emp",c(10,11,12,13,15,16,17,20))
a4_exp<-paste0("w_v_emp",c(10,11,12,13,15,16,17,20))
a5_exp<-paste0("w_v_emp",c(1,2,3,4,5,6,7,8,9,14,18,19))


# In here, I first form a binary measure all responses: 
# For Statement type 2, I code the responses as “1” if participants reported that they would 
# agree or strongly agree with the items and “0” otherwise.
# For Statement type 1, I code the responses as “0” if participants reported that they would 
# agree or strongly agree with the items and “1” otherwise.

# Note that I code the "Refusal" and "Don't know" as "99", and they are coded as "NA" below.

# Men's age is categorized into four groups: <30, 30-35, 36-40, >40.
# Men's education is categorized into four groups: no education, primary, secondary, and higher.
# Men's attitude summary score is categorized into three groups: low (<60), average (60-90), high (>90).
df_exp <- new_project_exp %>%
  mutate_at(vars(all_of(a1_exp)),
                ~recode(., "Strongly agree" = "0", 
                         "Agree" = "0", 
                         "Neither agree nor disagree" = "1",
                         "Disagree" = "1", 
                         "Strongly disagree" = "1", 
                         "Refusal"= "99",
                         "Don't know" = "99")) %>%
  mutate_at(vars(all_of(a2_exp)),
                ~recode(., "Strongly agree" = "1", 
                         "Agree" = "1", 
                         "Neither agree nor disagree" = "0",
                         "Disagree" = "0", 
                         "Strongly disagree" = "0", 
                         "Refusal"= "99",
                         "Don't know" = "99")) %>% 
    mutate_at(vars(all_of(a4_exp)),
                ~recode(., "Strongly agree" = "0", 
                         "Agree" = "0", 
                         "Neither agree nor disagree" = "1",
                         "Disagree" = "1", 
                         "Strongly disagree" = "1", 
                         "Refusal"= "99",
                         "Don't know" = "99")) %>% 
  mutate_at(vars(all_of(a5_exp)),
                ~recode(., "Strongly agree" = "1",
                        "Agree" = "1", 
                         "Neither agree nor disagree" = "0",
                         "Disagree" = "0", 
                         "Strongly disagree" = "0", 
                         "Refusal"= "99",
                         "Don't know" = "99")) %>% 
  mutate_at(vars(all_of(a3_exp)),
             ~recode(., "10" = "0", 
                         "9" = "1", 
                         "8" = "2",
                         "7" = "3", 
                         "6" = "4", 
                         "5" = "5",
                         "4" = "6",
                         "3" = "7",
                         "2" = "8",
                         "1" = "9",
                         "0" = "10"))%>% 
  mutate(m_edu_short = as.character(m_edu_short)) %>%
  mutate(m_edu_short = case_when(
    m_edu_short == "Technical training" ~ "Secondary school",
    m_edu_short == "Other" ~ "Higher education", 
    TRUE ~ m_edu_short
    )) %>%
  # adding new var
  mutate(m_age_cat = case_when(
    m_age >=40 ~ "40+ years",
    m_age <30 ~ "<30 years",
    m_age >=30 & m_age <=35 ~ "30-35 years",
    m_age >35 & m_age <40 ~ "36-40 years",
    TRUE ~ NA_character_
  )) %>%
   mutate_if(is.factor, as.character) 

# Making the new variables: Overestimation and accuracy scores:
# Overestimation score by item = estimation - the proportion of agreement in self/wife-reported responses
# Accuracy score by item = the absolute value of overestimation score
# Therefore, a positive number in the overestimation scores indicates overestimation of support for inequitable gender norms
# and a negative number indicates underestimation.
# Since the accuracy scores only contain positive value, greater value means greater deviation from the actual support.

# To calculate the two scores, I first convert men's estimation, self and wife-reported responses into numeric values
# and omit the NAs (final sample size = 581(men) + 317(women))

df_exp_2<-df_exp %>% 
  mutate_at(c(1:60), as.numeric) %>%
  mutate_at(c(21:60), ~na_if(., 99)) %>% 
  drop_na(m_vo_emp1:m_vo_emp20)

# Then, I calculate the proportions of agreement by items for both self/wife-reported responses and use men
# and their wives' estimation to minus the actual support.

# Notes for the variables (by each item):
# 1. self_s_avg = the proportion of agreement based on men's self-reported data
# 2. wife_s_avg = the proportion of agreement based on wife-reported data
# 3. self_overestimation = men's overestimation score with men's self-reported data
# 4. wife_overestimation = men's overestimation score with wife-reported data
# 5. self_accuracy = men's accuracy score with men's self-reported data
# 6. wife_accuracy = men's accuracy score with wife-reported data

# Notes for calculation:
# Men's estimation are multiplied by 10 so that they are in the same
# currency with men's self-reported and wife-reported data.

df_exp_final <- df_exp_2

for (i in 1:20) {
    # Create dynamic variable names
    self_avg_var <- paste0("self_s", i, "_avg")
    wife_avg_var <- paste0("wife_s", i, "_avg")
    self_overestimation_var <- paste0("self_overestimation_s", i)
    wife_overestimation_var <- paste0("wife_overestimation_s", i)
    self_accuracy_var <- paste0("self_accuracy_s", i)
    wife_accuracy_var <- paste0("wife_accuracy_s", i)
    m_v_emp_var <- paste0("m_v_emp", i)
    m_vo_emp_var <- paste0("m_vo_emp", i)
    w_v_emp_var <- paste0("w_v_emp", i)

    # Calculate averages
    df_exp_final[[self_avg_var]] <- rep((mean(df_exp_final[[m_v_emp_var]], na.rm = TRUE)) * 100, each = 581)
    df_exp_final[[wife_avg_var]] <- rep((mean(df_exp_final[[w_v_emp_var]], na.rm = TRUE)) * 100, each = 581)

    # Calculate overestimations
    df_exp_final[[self_overestimation_var]] <- (df_exp_final[[m_vo_emp_var]] * 10) - df_exp_final[[self_avg_var]]
    df_exp_final[[wife_overestimation_var]] <- (df_exp_final[[m_vo_emp_var]] * 10) - df_exp_final[[wife_avg_var]]

    # Calculate accuracies
    df_exp_final[[self_accuracy_var]] <- abs(df_exp_final[[m_vo_emp_var]] * 10 - df_exp_final[[self_avg_var]])
    df_exp_final[[wife_accuracy_var]] <- abs(df_exp_final[[m_vo_emp_var]] * 10 - df_exp_final[[wife_avg_var]])
}

# Create individual lists for each type of column
self_avg_vars <- paste0("self_s", 1:20, "_avg")
wife_avg_vars <- paste0("wife_s", 1:20, "_avg")
self_overestimation_vars <- paste0("self_overestimation_s", 1:20)
wife_overestimation_vars <- paste0("wife_overestimation_s", 1:20)
self_accuracy_vars <- paste0("self_accuracy_s", 1:20)
wife_accuracy_vars <- paste0("wife_accuracy_s", 1:20)

# Combine these lists in the desired order
ordered_columns <- c(self_avg_vars, wife_avg_vars, 
                     self_overestimation_vars, wife_overestimation_vars, 
                     self_accuracy_vars, wife_accuracy_vars)

# Include the remaining original columns that are not in the new lists
other_columns <- setdiff(names(df_exp_final), ordered_columns)

# Combine the new ordered columns with the other columns
final_column_order <- c(other_columns, ordered_columns)

# Reorder the dataframe
df_exp_final <- df_exp_final[, final_column_order]


# Making the final dataframe and select all the necessary variables (overestimation/accuracy scores + demographic variables)
# Notes for new variables:
# self_overestimation_avg = the average of men's estimation across all items (with self-reported data)
# wife_overestimation_avg = the average of men's estimation across all items (with wife-reported data)
# self_accuracy_avg = the average of men's accuracy across all items (with self-reported data)
# wife_accuracy_avg = the average of men's accuracy across all items (with wife-reported data)

df_exp_final2<-df_exp_final %>%   
  mutate(self_overestimation_avg = rowMeans(df_exp_final[,c(105:124)])) %>%
  mutate(wife_overestimation_avg = rowMeans(df_exp_final[,c(125:144)])) %>% 
  mutate(self_accuracy_avg = rowMeans(df_exp_final[,c(145:164)])) %>%
  mutate(wife_accuracy_avg = rowMeans(df_exp_final[,c(165:184)])) %>%
  select(c(m_vo_emp1:m_vo_emp20), 
         c(self_s1_avg:self_s20_avg),c(wife_s1_avg:wife_s20_avg), 
         c(self_overestimation_s1:self_overestimation_s20),c(wife_overestimation_s1:wife_overestimation_s20),
         c(self_accuracy_s1:self_accuracy_s20),c(wife_accuracy_s1:wife_accuracy_s20),
         self_overestimation_avg,wife_overestimation_avg,self_accuracy_avg, wife_accuracy_avg,
         m_ownviews_score_simple,m_edu_short,m_age_cat)
```
\pagebreak

```{r Additional step for 95% CIs, results='hide', echo=FALSE}
# Using PropCIs package to calculate the confidence intervals for self/wife-reported attitudes
# calculating the occurances of "1"/"agree" in each statement
table(df_exp_final$m_v_emp1)
table(df_exp_final$m_v_emp2)
table(df_exp_final$m_v_emp3)
table(df_exp_final$m_v_emp4)
table(df_exp_final$m_v_emp5)
table(df_exp_final$m_v_emp6)
table(df_exp_final$m_v_emp7)
table(df_exp_final$m_v_emp8)
table(df_exp_final$m_v_emp9)
table(df_exp_final$m_v_emp10)
table(df_exp_final$m_v_emp11)
table(df_exp_final$m_v_emp12)
table(df_exp_final$m_v_emp13)
table(df_exp_final$m_v_emp14)
table(df_exp_final$m_v_emp15)
table(df_exp_final$m_v_emp16)
table(df_exp_final$m_v_emp17)
table(df_exp_final$m_v_emp18)
table(df_exp_final$m_v_emp19)
table(df_exp_final$m_v_emp20)

table(df_exp_final$w_v_emp1)
table(df_exp_final$w_v_emp2)
table(df_exp_final$w_v_emp3)
table(df_exp_final$w_v_emp4)
table(df_exp_final$w_v_emp5)
table(df_exp_final$w_v_emp6)
table(df_exp_final$w_v_emp7)
table(df_exp_final$w_v_emp8)
table(df_exp_final$w_v_emp9)
table(df_exp_final$w_v_emp10)
table(df_exp_final$w_v_emp11)
table(df_exp_final$w_v_emp12)
table(df_exp_final$w_v_emp13)
table(df_exp_final$w_v_emp14)
table(df_exp_final$w_v_emp15)
table(df_exp_final$w_v_emp16)
table(df_exp_final$w_v_emp17)
table(df_exp_final$w_v_emp18)
table(df_exp_final$w_v_emp19)
table(df_exp_final$w_v_emp20)

# Using exactci function to calculate the intervals for the proportion of "1" in each statement
Prop_int1 <-exactci(66, 580, conf.level=0.95)
Prop_int2 <-exactci(366, 581, conf.level=0.95)
Prop_int3 <-exactci(173, 580, conf.level=0.95)
Prop_int4 <-exactci(31, 580, conf.level=0.95)
Prop_int5 <-exactci(169, 581, conf.level=0.95)
Prop_int6 <-exactci(150, 581, conf.level=0.95)
Prop_int7 <-exactci(144, 580, conf.level=0.95)
Prop_int8 <-exactci(85, 580, conf.level=0.95)
Prop_int9 <-exactci(48, 581, conf.level=0.95)
Prop_int10 <-exactci(20, 581, conf.level=0.95)
Prop_int11 <-exactci(14, 581, conf.level=0.95)
Prop_int12 <-exactci(125, 581, conf.level=0.95)
Prop_int13 <-exactci(3, 581, conf.level=0.95)
Prop_int14 <-exactci(58, 581, conf.level=0.95)
Prop_int15 <-exactci(31, 576, conf.level=0.95)
Prop_int16 <-exactci(297, 580, conf.level=0.95)
Prop_int17 <-exactci(277, 580, conf.level=0.95)
Prop_int18 <-exactci(55, 581, conf.level=0.95)
Prop_int19 <-exactci(41, 581, conf.level=0.95)
Prop_int20 <-exactci(121, 579, conf.level=0.95)

Prop_intw1 <-exactci(67, 304, conf.level=0.95)
Prop_intw2 <-exactci(222, 305, conf.level=0.95)
Prop_intw3 <-exactci(167, 297, conf.level=0.95)
Prop_intw4 <-exactci(104, 301, conf.level=0.95)
Prop_intw5 <-exactci(122, 289, conf.level=0.95)
Prop_intw6 <-exactci(181, 298, conf.level=0.95)
Prop_intw7 <-exactci(149, 286, conf.level=0.95)
Prop_intw8 <-exactci(99, 293, conf.level=0.95)
Prop_intw9 <-exactci(51, 295, conf.level=0.95)
Prop_intw10 <-exactci(12, 303, conf.level=0.95)
Prop_intw11 <-exactci(12, 304, conf.level=0.95)
Prop_intw12 <-exactci(49, 302, conf.level=0.95)
Prop_intw13 <-exactci(7, 301, conf.level=0.95)
Prop_intw14 <-exactci(66, 298, conf.level=0.95)
Prop_intw15 <-exactci(20, 290, conf.level=0.95)
Prop_intw16 <-exactci(190, 278, conf.level=0.95)
Prop_intw17 <-exactci(211, 279, conf.level=0.95)
Prop_intw18 <-exactci(64, 295, conf.level=0.95)
Prop_intw19 <-exactci(46, 303, conf.level=0.95)
Prop_intw20 <-exactci(66, 289, conf.level=0.95)

# Combining the intervals into table and converting them into the same currency

Prop_int <- rbind(Prop_int1$conf.int, Prop_int2$conf.int, Prop_int3$conf.int, Prop_int4$conf.int, Prop_int5$conf.int,
                   Prop_int6$conf.int, Prop_int7$conf.int, Prop_int8$conf.int, Prop_int9$conf.int, Prop_int10$conf.int,
                   Prop_int11$conf.int, Prop_int12$conf.int, Prop_int13$conf.int, Prop_int14$conf.int, Prop_int15$conf.int,
                   Prop_int16$conf.int, Prop_int17$conf.int, Prop_int18$conf.int, Prop_int19$conf.int, Prop_int20$conf.int)

Prop_int <- round(data.frame(Prop_int*100),digits = 2)
Prop_int_c <- data.frame(paste(Prop_int$X1,Prop_int$X2, sep=","))
Prop_int_c <- paste0("(", Prop_int_c$paste.Prop_int.X1..Prop_int.X2..sep....... , ")")
Prop_int_c <-data.frame(Prop_int_c)


Prop_int_w <- rbind(Prop_intw1$conf.int, Prop_intw2$conf.int, Prop_intw3$conf.int, Prop_intw4$conf.int, Prop_intw5$conf.int,
                   Prop_intw6$conf.int, Prop_intw7$conf.int, Prop_intw8$conf.int, Prop_intw9$conf.int, Prop_intw10$conf.int,
                   Prop_intw11$conf.int, Prop_intw12$conf.int, Prop_intw13$conf.int, Prop_intw14$conf.int, Prop_intw15$conf.int,
                   Prop_intw16$conf.int, Prop_intw17$conf.int, Prop_intw18$conf.int, Prop_intw19$conf.int, Prop_intw20$conf.int)

Prop_int_w <- round(data.frame(Prop_int_w*100), digits = 2)
Prop_int_w_c <-data.frame(paste(Prop_int_w$X1,Prop_int_w$X2, sep=","))
Prop_int_w_c <- paste0("(",Prop_int_w_c$paste.Prop_int_w.X1..Prop_int_w.X2..sep......., ")")
Prop_int_w_c <-data.frame(Prop_int_w_c)
```
\pagebreak

## 2. Comparison of men's estimation with the self-reported and wife-reported WE attitude (Wilcoxon test)

The statistic results are reported in section 4.
```{r, echo=FALSE, results='hide'}
# Multiplying variables by 10 and conducting Wilcoxon tests
wt_results <- list()
wwt_results <- list()

for (i in 1:20) {
    # Multiply variables by 10
    w_t_m_vo_emp_var <- paste0("w_t_m_vo_emp", i)
    df_exp_final2[[w_t_m_vo_emp_var]] <- df_exp_final2[[paste0("m_vo_emp", i)]] * 10

    # Self-reported and wife-reported variable names
    self_s_avg_var <- paste0("self_s", i, "_avg")
    wife_s_avg_var <- paste0("wife_s", i, "_avg")

    # Wilcoxon tests for self-reported and wife-reported data
    wt_results[[i]] <- wilcox.test(df_exp_final2[[w_t_m_vo_emp_var]], 
                                   mu = mean(df_exp_final2[[self_s_avg_var]], na.rm = TRUE), 
                                   alternative = "greater")
    wwt_results[[i]] <- wilcox.test(df_exp_final2[[w_t_m_vo_emp_var]], 
                                    mu = mean(df_exp_final2[[wife_s_avg_var]], na.rm = TRUE), 
                                    alternative = "greater")
}

# Extract p-values and test statistics
wt_p_values <- sapply(wt_results, \(x) x$p.value)
wwt_p_values <- sapply(wwt_results, \(x) x$p.value)
wt_v_values <- sapply(wt_results, \(x) x$statistic)
wwt_v_values <- sapply(wwt_results, \(x) x$statistic)


```
\pagebreak
## 3. Magnitude of the discrepancy between men's estimation and self/wife-reported data (Effect size)

The statistic results are reported in section 4.
```{r, echo=FALSE, results='hide'}
# Calculating effect sizes with wilcoxonOneSampleR
rw_values <- numeric(20)
rsw_values <- numeric(20)

for (i in 1:20) {
    w_t_m_vo_emp_var <- paste0("w_t_m_vo_emp", i)
    self_s_avg_var <- paste0("self_s", i, "_avg")
    wife_s_avg_var <- paste0("wife_s", i, "_avg")

    rw_values[i] <- wilcoxonOneSampleR(df_exp_final2[[w_t_m_vo_emp_var]], mu = mean(df_exp_final2[[self_s_avg_var]]))
    rsw_values[i] <- wilcoxonOneSampleR(df_exp_final2[[w_t_m_vo_emp_var]], mu = mean(df_exp_final2[[wife_s_avg_var]]))
}
```

```{r, echo=FALSE, results='hide'}
combined_results <- cbind(wt_p_values, wwt_p_values, wt_v_values, wwt_v_values, rw_values, rsw_values) %>% 
                    data.frame() %>% 
                    mutate(across(is.numeric, round, digits = 3))

colnames(combined_results) <- c("p-value(self-report)", "p-value(wife-report)",
                                "V-value(self-report)", "V-value(wife-report)",
                                "r-value(self-report)", "r-value(wife-report)")
rownames(combined_results) <- paste0("statement", 1:20)
```
\pagebreak

## 4. Summary Descriptive Table by Items

Table S1. Summary Table of the direct and indirect measures of men’s attitudes for women’s empowerment

The table includes the statistical results for the previous Wilcoxon tests: **items, % supporting inequitable gender norm by items, mean estimated agreement, median estimated agreement, p-value, V-value, r-value (effect size)**

```{r Summary Descriptive Table by Items}

# Extract data from the dataframe and pivot long
self_report_table_emean <-df_exp_final2 %>%
  summarise_at(.vars = names(.)[1:20],
               .funs = c(mean ="mean")) %>% 
  pivot_longer(cols = c(m_vo_emp1_mean:m_vo_emp20_mean),
               names_to = "statements",
               values_to = "mean of men's estimation" ) %>% 
   select("mean of men's estimation") 


self_report_table_emedian <-df_exp_final2 %>%
  summarise_at(.vars = names(.)[1:20],
               .funs = c(median ="median")) %>% 
  pivot_longer(cols = c(m_vo_emp1_median:m_vo_emp20_median),
               names_to = "statements",
               values_to = "median of men's estimation") %>% 
   select("median of men's estimation") 


self_report_table_smean <-df_exp_final2 %>%
  summarise_at(.vars = names(.)[21:40],
               .funs = c(mean ="mean")) %>%
  pivot_longer(cols = c(self_s1_avg_mean:self_s20_avg_mean),
               names_to = "statements",
               values_to = "mean of men's self-report" ) %>% 
  select("mean of men's self-report") %>% 
  round(digits = 2) %>% 
  cbind(Prop_int_c) %>% 
  summarise(paste(`mean of men's self-report`,Prop_int_c))

self_report_table_wmean <-df_exp_final2 %>%
  summarise_at(.vars = names(.)[41:60],
               .funs = c(mean ="mean")) %>%
  pivot_longer(cols = c(wife_s1_avg_mean:wife_s20_avg_mean),
               names_to = "statements",
               values_to = "mean of wife-report" ) %>% 
  select( "mean of wife-report") %>%
  round(digits = 2) %>% 
  cbind(Prop_int_w_c) %>% 
  summarise(paste(`mean of wife-report`,Prop_int_w_c))
  

summary_descriptive_table<- cbind(self_report_table_smean,
                                  self_report_table_wmean,
                                  self_report_table_emean,
                                  self_report_table_emedian,
                                  combined_results) %>% 
  data.frame() %>% 
  mutate(across(is.numeric, round,digits = 2))

# Adjust the data and produce the table
summary_descriptive_table$mean.of.men.s.estimation<- 10*summary_descriptive_table$mean.of.men.s.estimation
summary_descriptive_table$median.of.men.s.estimation<- 10*summary_descriptive_table$median.of.men.s.estimation
summary_descriptive_table <- summary_descriptive_table [c(9,12,15,19,18,14,11,10,1,20,8,5,2,4,13,7,3,6,16,17),]

summary_descriptive_table$statements <- c(
  "It is better to have more sons than daughters in a family",      
  "It is important for women to earn their own money",
  "A husband and wife should decide together equally about when to have children",
  "Only men should be allowed to manage a business",
  "Only men should be allowed to own land",
  "Education is more important for boys than girls",
  "Women should express their opinions at community meetings",
  "Women should be welcome at community meetings",
  "It is the mother’s responsibility alone to take care of the children", 
  "A woman can live a successful life even if she does not marry a man",
  "If a woman wants to avoid being pregnant, it is her responsibility alone to prevent the pregnancy",
  "A woman should tolerate being beaten by her husband to keep her family together",
  "A man should have the final say about decisions in his home",
  "A man is justified in hitting his wife if she refuses to have sex with him",
  "It is important for girls/women to be educated",
  "Only when a woman has a child is she a real woman",
  "A man is the one who decides when to have sex with his wife",
  "A man is justified in hitting his wife if she argues with him",
  "A woman should be free to divorce (or leave) her husband even if he does not wish",
  "A wife should be able to prevent her husband from taking another wife")

summary_descriptive_table <- summary_descriptive_table [,c(11,1,2,3,4,5,6,7,8,9,10)]
rownames(summary_descriptive_table)<-NULL

# Tidy up the table and add footnote
kable(summary_descriptive_table, 
      "html", 
      booktabs=TRUE,
      col.names=c("Statements", 
                    "% supporting inequitable gender norm (self-reported; 95% CIs)",
                    "% supporting inequitable gender norm (wife-reported; 95% CIs)",
                    "Mean Estimated Support",
                    "Median Estimated Support",
                    "p-value (self-reported)", 
                    "p-value (wife-reported)",
                    "V-value (self-reported)",
                    "V-value (wife-reported)",
                    "r-value (self-reported)", 
                    "r-value (wife-reported)")) %>%
  kable_styling() %>% 
  footnote(general=c("1. p-value and V-value were derived from the one-sample Wilcoxon rank-sum tests",
                     "2. r-value indicates the effect size of the one-sample Wilcoxon rank-sum test: 0.1 - 0.3 = small effect; 0.30 - 0.5 =
                     moderate effect; >0.5 =large effect, the same standard applies to the negative values"))
```

\pagebreak

## 5. Visualization of men's overestimation with self-reported data (histograms)

Figure S1 a. Men’s estimates of peer support for inequitable gender norms by statement compared to actual support as measured by self-reported beliefs (1-10 statement)
```{r self_report_estimation_histogram_a, fig.align='center', fig.height=46, fig.width=34, warning=FALSE}

# Calculate medians for men's overestimation for all items
med_m_vo_emp1 = median(df_exp_final2$m_vo_emp1)*10
med_m_vo_emp2 = median(df_exp_final2$m_vo_emp2)*10
med_m_vo_emp3 = median(df_exp_final2$m_vo_emp3)*10
med_m_vo_emp4 = median(df_exp_final2$m_vo_emp4)*10
med_m_vo_emp5 = median(df_exp_final2$m_vo_emp5)*10
med_m_vo_emp6 = median(df_exp_final2$m_vo_emp6)*10
med_m_vo_emp7 = median(df_exp_final2$m_vo_emp7)*10
med_m_vo_emp8 = median(df_exp_final2$m_vo_emp8)*10
med_m_vo_emp9 = median(df_exp_final2$m_vo_emp9)*10
med_m_vo_emp10 = median(df_exp_final2$m_vo_emp10)*10
med_m_vo_emp11 = median(df_exp_final2$m_vo_emp11)*10
med_m_vo_emp12 = median(df_exp_final2$m_vo_emp12)*10
med_m_vo_emp13 = median(df_exp_final2$m_vo_emp13)*10
med_m_vo_emp14 = median(df_exp_final2$m_vo_emp14)*10
med_m_vo_emp15 = median(df_exp_final2$m_vo_emp15)*10
med_m_vo_emp16 = median(df_exp_final2$m_vo_emp16)*10
med_m_vo_emp17 = median(df_exp_final2$m_vo_emp17)*10
med_m_vo_emp18 = median(df_exp_final2$m_vo_emp18)*10
med_m_vo_emp19 = median(df_exp_final2$m_vo_emp19)*10
med_m_vo_emp20 = median(df_exp_final2$m_vo_emp20)*10

# Create histograms for all 20 items with men's self-reported data
p1<- df_exp_final2 %>% 
  mutate(m_vo_emp1 = m_vo_emp1*10) %>% 
  ggplot(aes(x= m_vo_emp1))+
  geom_histogram(aes(y = ..count../sum(..count..)*100),bins= 11, col = "black", fill = "seagreen")+
  scale_x_continuous(breaks = seq(0,100,by= 10))+
  labs(title = "It is the mother's responsibility alone to take care of the children",
          x = "Estimated % of men who agrees with the statement", y = "Participants (%)")+
  geom_vline(xintercept = med_m_vo_emp1, linetype = "solid", size = 2)+
  geom_richtext(x = med_m_vo_emp1, y = 15, label = "Median Estimate", angle=90, vjust = 1.2, size = 9.5,face = "bold")+
  geom_vline(xintercept= df_exp_final2$self_s1_avg, linetype = "dashed", size = 2)+
  geom_richtext(x= df_exp_final2$self_s1_avg, label = "Actual support (self-reported)", y = 15, angle=90, vjust = 1.2, size = 9.5, face = "bold")+
  theme_classic()+
  theme(axis.text = element_text(size = 30))+
  theme(axis.title = element_text(size = 30))+
  theme(plot.title = element_text(size = 25.5, face = "bold", hjust = 0))

p2<- df_exp_final2 %>% 
  mutate(m_vo_emp2 = m_vo_emp2*10) %>% 
  ggplot(aes(x= m_vo_emp2))+
  geom_histogram(aes(y = ..count../sum(..count..)*100),bins= 11, col = "black", fill = "seagreen")+
  scale_x_continuous(breaks = seq(0,100,by= 10))+
  labs(title = "A man should have the final say about decisions in his home ",
          x = "Estimated % of men who agrees with the statement", y = "Participants (%)")+
  geom_vline(xintercept = med_m_vo_emp2, linetype = "solid", size = 2)+
  geom_richtext(x = med_m_vo_emp2, y = 15, label = "Median Estimate", angle=90, vjust = 1.2, size = 9.5,face = "bold")+
  geom_vline(xintercept= df_exp_final2$self_s2_avg, linetype = "dashed", size = 2)+
  geom_richtext(x= df_exp_final2$self_s2_avg, label = "Actual support (self-reported)", y = 17, angle=90, vjust = 1.2, size = 9.5, face = "bold")+
  theme_classic()+
  theme(axis.text = element_text(size = 30))+
  theme(axis.title = element_text(size = 30))+
  theme(plot.title = element_text(size = 25.5, face = "bold", hjust = 0))
    
p3<- df_exp_final2 %>% 
  mutate(m_vo_emp3 = m_vo_emp3*10) %>% 
  ggplot(aes(x= m_vo_emp3))+
  geom_histogram(aes(y = ..count../sum(..count..)*100),bins= 11, col = "black", fill = "seagreen")+
  scale_x_continuous(breaks = seq(0,100,by= 10))+
  labs(title = "A man is the one who decides when to have sex with his wife",
          x = "Estimated % of men who agrees with the statement", y = "Participants (%)")+
  geom_vline(xintercept = med_m_vo_emp3, linetype = "solid", size = 2)+
  geom_richtext(x = med_m_vo_emp3, y = 10, label = "Median Estimate", angle=90, vjust = 1.2, size = 9.5,face = "bold")+
  geom_vline(xintercept= df_exp_final2$self_s3_avg, linetype = "dashed", size = 2)+
  geom_richtext(x= df_exp_final2$self_s3_avg, label = "Actual support (self-reported)", y = 10, angle=90, vjust = 1.2, size = 9.5, face = "bold")+
  theme_classic()+
  theme(axis.text = element_text(size = 30))+
  theme(axis.title = element_text(size = 30))+
  theme(plot.title = element_text(size = 25.5, face = "bold", hjust = 0))

p4<- df_exp_final2 %>% 
  mutate(m_vo_emp4 = m_vo_emp4*10) %>% 
  ggplot(aes(x= m_vo_emp4))+
  geom_histogram(aes(y = ..count../sum(..count..)*100),bins= 11, col = "black", fill = "seagreen")+
  scale_x_continuous(breaks = seq(0,100,by= 10))+
  labs(title = "A man is justified in hitting his wife if she refuses to have sex with him",
          x = "Estimated % of men who agrees with the statement", y = "Participants (%)")+
  geom_vline(xintercept = med_m_vo_emp4, linetype = "solid", size = 2)+
  geom_richtext(x = med_m_vo_emp4, y = 15, label = "Median Estimate", angle=90, vjust = 1.2, size = 9.5,face = "bold")+
  geom_vline(xintercept= df_exp_final2$self_s4_avg, linetype = "dashed", size = 2)+
  geom_richtext(x= df_exp_final2$self_s4_avg, label = "Actual support (self-reported)", y = 15, angle=90, vjust = 1.2, size = 9.5, face = "bold")+
  theme_classic()+
  theme(axis.text = element_text(size = 30))+
  theme(axis.title = element_text(size = 30))+
  theme(plot.title = element_text(size = 25.5, face = "bold", hjust = 0))

p5<- df_exp_final2 %>% 
  mutate(m_vo_emp5 = m_vo_emp5*10) %>% 
  ggplot(aes(x= m_vo_emp5))+
  geom_histogram(aes(y = ..count../sum(..count..)*100),bins= 11, col = "black", fill = "seagreen")+
  scale_x_continuous(breaks = seq(0,100,by= 10))+
  labs(title = "A woman should tolerate being beaten by her husband to keep her family together",
          x = "Estimated % of men who agrees with the statement", y = "Participants (%)")+
  geom_vline(xintercept = med_m_vo_emp5, linetype = "solid", size = 2)+
  geom_richtext(x = med_m_vo_emp5, y = 11, label = "Median Estimate", angle=90, vjust = 1.2, size = 9.5,face = "bold")+
  geom_vline(xintercept= df_exp_final2$self_s5_avg, linetype = "dashed", size = 2)+
  geom_richtext(x= df_exp_final2$self_s5_avg, label = "Actual support (self-reported)", y = 11, angle=90, vjust = 1.2, size = 9.5, face = "bold")+
  theme_classic()+
  theme(axis.text = element_text(size = 30))+
  theme(axis.title = element_text(size = 30))+
  theme(plot.title = element_text(size = 25.5, face = "bold", hjust = 0))

p6<- df_exp_final2 %>% 
  mutate(m_vo_emp6 = m_vo_emp6*10) %>% 
  ggplot(aes(x= m_vo_emp6))+
  geom_histogram(aes(y = ..count../sum(..count..)*100),bins= 11, col = "black", fill = "seagreen")+
  scale_x_continuous(breaks = seq(0,100,by= 10))+
  labs(title = "A man is justified in hitting his wife if she argues with him",
          x = "Estimated % of men who agrees with the statement", y = "Participants (%)")+
  geom_vline(xintercept = med_m_vo_emp6, linetype = "solid", size = 2)+
  geom_richtext(x = med_m_vo_emp6, y = 8, label = "Median Estimate", angle=90, vjust = 1.2, size = 9.5,face = "bold")+
  geom_vline(xintercept= df_exp_final2$self_s6_avg, linetype = "dashed", size = 2)+
  geom_richtext(x= df_exp_final2$self_s6_avg, label = "Actual support (self-reported)", y = 8, angle=90, vjust = 1.2, size = 9.5, face = "bold")+
  theme_classic()+
  theme(axis.text = element_text(size = 30))+
  theme(axis.title = element_text(size = 30))+
  theme(plot.title = element_text(size = 25.5, face = "bold", hjust = 0))

p7<- df_exp_final2 %>% 
  mutate(m_vo_emp7 = m_vo_emp7*10) %>% 
  ggplot(aes(x= m_vo_emp7))+
  geom_histogram(aes(y = ..count../sum(..count..)*100),bins= 11, col = "black", fill = "seagreen")+
  scale_x_continuous(breaks = seq(0,100,by= 10))+
  labs(title = "Only when a woman has a child is she a real woman",
          x = "Estimated % of men who agrees with the statement", y = "Participants (%)")+
  geom_vline(xintercept = med_m_vo_emp7, linetype = "solid", size = 2)+
  geom_richtext(x = med_m_vo_emp7, y = 11, label = "Median Estimate", angle=90, vjust = 1.2, size = 9.5,face = "bold")+
  geom_vline(xintercept= df_exp_final2$self_s7_avg, linetype = "dashed", size = 2)+
  geom_richtext(x= df_exp_final2$self_s7_avg, label = "Actual support (self-reported)", y = 11, angle=90, vjust = 1.2, size = 9.5, face = "bold")+
  theme_classic()+
  theme(axis.text = element_text(size = 30))+
  theme(axis.title = element_text(size = 30))+
  theme(plot.title = element_text(size = 25.5, face = "bold", hjust = 0))
    
p8<- df_exp_final2 %>% 
  mutate(m_vo_emp8 = m_vo_emp8*10) %>% 
  ggplot(aes(x= m_vo_emp8))+
  geom_histogram(aes(y = ..count../sum(..count..)*100),bins= 11, col = "black", fill = "seagreen")+
  scale_x_continuous(breaks = seq(0,100,by= 10))+
  labs(title = "If a woman wants to avoid being pregnant, it is her responsibility alone to prevent a pregnancy",
          x = "Estimated % of men who agrees with the statement", y = "Participants (%)")+
  geom_vline(xintercept = med_m_vo_emp8, linetype = "solid", size = 2)+
  geom_richtext(x = med_m_vo_emp8, y = 15, label = "Median Estimate", angle=90, vjust = 1.2, size = 9.5,face = "bold")+
  geom_vline(xintercept= df_exp_final2$self_s8_avg, linetype = "dashed", size = 2)+
  geom_richtext(x= df_exp_final2$self_s8_avg, label = "Actual support (self-reported)", y = 15, angle=90, vjust = 1.2, size = 9.5, face = "bold")+
  theme_classic()+
  theme(axis.text = element_text(size = 30))+
  theme(axis.title = element_text(size = 30))+
  theme(plot.title = element_text(size = 25.5, face = "bold", hjust = 0))

p9<- df_exp_final2 %>% 
  mutate(m_vo_emp9 = m_vo_emp9*10) %>% 
  ggplot(aes(x= m_vo_emp9))+
  geom_histogram(aes(y = ..count../sum(..count..)*100),bins= 11, col = "black", fill = "seagreen")+
  scale_x_continuous(breaks = seq(0,100,by= 10))+
  labs(title = "It is better to have more sons than daughters in a family",
          x = "Estimated % of men who agrees with the statement", y = "Participants (%)")+
  geom_vline(xintercept = med_m_vo_emp9, linetype = "solid", size = 2)+
  geom_richtext(x = med_m_vo_emp9, y = 15, label = "Median Estimate", angle=90, vjust = 1.2, size = 9.5,face = "bold")+
  geom_vline(xintercept= df_exp_final2$self_s9_avg, linetype = "dashed", size = 2)+
  geom_richtext(x= df_exp_final2$self_s9_avg, label = "Actual support (self-reported)", y = 15, angle=90, vjust = 1.2, size = 9.5, face = "bold")+
  theme_classic()+
  theme(axis.text = element_text(size = 30))+
  theme(axis.title = element_text(size = 30))+
  theme(plot.title = element_text(size = 25.5, face = "bold", hjust = 0))

p10<- df_exp_final2 %>% 
  mutate(m_vo_emp10 = m_vo_emp10*10) %>% 
  ggplot(aes(x= m_vo_emp10))+
  geom_histogram(aes(y = ..count../sum(..count..)*100),bins= 11, col = "black", fill = "seagreen")+
  scale_x_continuous(breaks = seq(0,100,by= 10))+
  labs(title = "Women should be welcome at community meetings",
          x = "Estimated % of men who agrees with the statement", y = "Participants (%)")+
  geom_vline(xintercept = med_m_vo_emp10, linetype = "solid", size = 2)+
  geom_richtext(x = med_m_vo_emp10, y = 30, label = "Median Estimate", angle=90, vjust = - 0.2, size = 9.5,face = "bold")+
  geom_vline(xintercept= df_exp_final2$self_s10_avg, linetype = "dashed", size = 2)+
  geom_richtext(x= df_exp_final2$self_s10_avg, label = "Actual support (self-reported)", y = 30, angle=90, vjust = 1.2, size = 9.5, face = "bold")+
  theme_classic()+
  theme(axis.text = element_text(size = 30))+
  theme(axis.title = element_text(size = 30))+
  theme(plot.title = element_text(size = 25.5, face = "bold", hjust = 0))

p11<- df_exp_final2 %>% 
  mutate(m_vo_emp11 = m_vo_emp11*10) %>% 
  ggplot(aes(x= m_vo_emp11))+
  geom_histogram(aes(y = ..count../sum(..count..)*100),bins= 11, col = "black", fill = "seagreen")+
  scale_x_continuous(breaks = seq(0,100,by= 10))+
  labs(title = "Women should express their opinions at community meetings",
          x = "Estimated % of men who agrees with the statement", y = "Participants (%)")+
  geom_vline(xintercept = med_m_vo_emp11, linetype = "solid", size = 2)+
  geom_richtext(x = med_m_vo_emp11, y = 30, label = "Median Estimate", angle=90, vjust = - 0.2, size = 9.5,face = "bold")+
  geom_vline(xintercept= df_exp_final2$self_s11_avg, linetype = "dashed", size = 2)+
  geom_richtext(x= df_exp_final2$self_s11_avg, label = "Actual support (self-reported)", y = 30, angle=90, vjust = 1.2, size = 9.5, face = "bold")+
  theme_classic()+
  theme(axis.text = element_text(size = 30))+
  theme(axis.title = element_text(size = 30))+
  theme(plot.title = element_text(size = 25.5, face = "bold", hjust = 0))

p12<- df_exp_final2 %>% 
  mutate(m_vo_emp12 = m_vo_emp12*10) %>% 
  ggplot(aes(x= m_vo_emp12))+
  geom_histogram(aes(y = ..count../sum(..count..)*100),bins= 11, col = "black", fill = "seagreen")+
  scale_x_continuous(breaks = seq(0,100,by= 10))+
  labs(title = "It is important for women to earn their own money",
          x = "Estimated % of men who agrees with the statement", y = "Participants (%)")+
  geom_vline(xintercept = med_m_vo_emp12, linetype = "solid", size = 2)+
  geom_richtext(x = med_m_vo_emp12, y = 15, label = "Median Estimate", angle=90, vjust = 1.2, size = 9.5,face = "bold")+
  geom_vline(xintercept= df_exp_final2$self_s12_avg, linetype = "dashed", size = 2)+
  geom_richtext(x= df_exp_final2$self_s12_avg, label = "Actual support (self-reported)", y = 15, angle=90, vjust = 1.2, size = 9.5, face = "bold")+
  theme_classic()+
  theme(axis.text = element_text(size = 30))+
  theme(axis.title = element_text(size = 30))+
  theme(plot.title = element_text(size = 25.5, face = "bold", hjust = 0))
    
p13<- df_exp_final2 %>% 
  mutate(m_vo_emp13 = m_vo_emp13*10) %>% 
  ggplot(aes(x= m_vo_emp13))+
  geom_histogram(aes(y = ..count../sum(..count..)*100),bins= 11, col = "black", fill = "seagreen")+
  scale_x_continuous(breaks = seq(0,100,by= 10))+
  labs(title = "It is important for girls/women to be educated",
          x = "Estimated % of men who agrees with the statement", y = "Participants (%)")+
  geom_vline(xintercept = med_m_vo_emp13, linetype = "solid", size = 2)+
  geom_richtext(x = med_m_vo_emp13, y = 35, label = "Median Estimate", angle=90, vjust = - 0.2, size = 9.5,face = "bold")+
  geom_vline(xintercept= df_exp_final2$self_s13_avg, linetype = "dashed", size = 2)+
  geom_richtext(x= df_exp_final2$self_s13_avg, label = "Actual support (self-reported)", y = 35, angle=90, vjust = 1.2, size = 9.5, face = "bold")+
  theme_classic()+
  theme(axis.text = element_text(size = 30))+
  theme(axis.title = element_text(size = 30))+
  theme(plot.title = element_text(size = 25.5, face = "bold", hjust = 0))

p14<- df_exp_final2 %>% 
  mutate(m_vo_emp14 = m_vo_emp14*10) %>% 
  ggplot(aes(x= m_vo_emp14))+
  geom_histogram(aes(y = ..count../sum(..count..)*100),bins= 11, col = "black", fill = "seagreen")+
  scale_x_continuous(breaks = seq(0,100,by= 10))+
  labs(title = "Education is more important for boys than girls",
          x = "Estimated % of men who agrees with the statement", y = "Participants (%)")+
  geom_vline(xintercept = med_m_vo_emp14, linetype = "solid", size = 2)+
  geom_richtext(x = med_m_vo_emp14, y = 18, label = "Median Estimate", angle=90, vjust = 1.2, size = 9.5,face = "bold")+
  geom_vline(xintercept= df_exp_final2$self_s14_avg, linetype = "dashed", size = 2)+
  geom_richtext(x= df_exp_final2$self_s14_avg, label = "Actual support (self-reported)", y = 18, angle=90, vjust = 1.2, size = 9.5, face = "bold")+
  theme_classic()+
  theme(axis.text = element_text(size = 30))+
  theme(axis.title = element_text(size = 30))+
  theme(plot.title = element_text(size = 25.5, face = "bold", hjust = 0))

p15<- df_exp_final2 %>% 
  mutate(m_vo_emp15 = m_vo_emp15*10) %>% 
  ggplot(aes(x= m_vo_emp15))+
  geom_histogram(aes(y = ..count../sum(..count..)*100),bins= 11, col = "black", fill = "seagreen")+
  scale_x_continuous(breaks = seq(0,100,by= 10))+
  labs(title = "A husband and wife should decide together equally about when to have children",
          x = "Estimated % of men who agrees with the statement", y = "Participants (%)")+
  geom_vline(xintercept = med_m_vo_emp15, linetype = "solid", size = 2)+
  geom_richtext(x = med_m_vo_emp15, y = 22, label = "Median Estimate", angle=90, vjust = 1.2, size = 9.5,face = "bold")+
  geom_vline(xintercept= df_exp_final2$self_s15_avg, linetype = "dashed", size = 2)+
  geom_richtext(x= df_exp_final2$self_s15_avg, label = "Actual support (self-reported)", y = 22, angle=90, vjust = 1.2, size = 9.5, face = "bold")+
  theme_classic()+
  theme(axis.text = element_text(size = 30))+
  theme(axis.title = element_text(size = 30))+
  theme(plot.title = element_text(size = 25.5, face = "bold", hjust = 0))

p16<- df_exp_final2 %>% 
  mutate(m_vo_emp16 = m_vo_emp16*10) %>% 
  ggplot(aes(x= m_vo_emp16))+
  geom_histogram(aes(y = ..count../sum(..count..)*100),bins= 11, col = "black", fill = "seagreen")+
  scale_x_continuous(breaks = seq(0,100,by= 10))+
  labs(title = "A woman should be free to divorce (or leave) her husband even if he does not wish to end the marriage",
          x = "Estimated % of men who agrees with the statement", y = "Participants (%)")+
  geom_vline(xintercept = med_m_vo_emp16, linetype = "solid", size = 2)+
  geom_richtext(x = med_m_vo_emp16, y = 10, label = "Median Estimate", angle=90, vjust = - 0.2, size = 9.5,face = "bold")+
  geom_vline(xintercept= df_exp_final2$self_s16_avg, linetype = "dashed", size = 2)+
  geom_richtext(x= df_exp_final2$self_s16_avg, label = "Actual support (self-reported)", y = 10, angle=90, vjust = 1.2, size = 9.5, face = "bold")+
  theme_classic()+
  theme(axis.text = element_text(size = 30))+
  theme(axis.title = element_text(size = 30))+
  theme(plot.title = element_text(size = 25.5, face = "bold", hjust = 0))

p17<- df_exp_final2 %>% 
  mutate(m_vo_emp17 = m_vo_emp17*10) %>% 
  ggplot(aes(x= m_vo_emp17))+
  geom_histogram(aes(y = ..count../sum(..count..)*100),bins= 11, col = "black", fill = "seagreen")+
  scale_x_continuous(breaks = seq(0,100,by= 10))+
  labs(title = "A wife should be able to prevent her husband from taking another wife, if it is against her wishes",
          x = "Estimated % of men who agrees with the statement", y = "Participants (%)")+
  geom_vline(xintercept = med_m_vo_emp17, linetype = "solid", size = 2)+
  geom_richtext(x = med_m_vo_emp17, y = 10, label = "Median Estimate", angle=90, vjust = 1.2, size = 9.5,face = "bold")+
  geom_vline(xintercept= df_exp_final2$self_s17_avg, linetype = "dashed", size = 2)+
  geom_richtext(x= df_exp_final2$self_s17_avg, label = "Actual support (self-reported)", y = 10, angle=90, vjust = 1.2, size = 9.5, face = "bold")+
  theme_classic()+
  theme(axis.text = element_text(size = 30))+
  theme(axis.title = element_text(size = 30))+
  theme(plot.title = element_text(size = 25.5, face = "bold", hjust = 0))
    
p18<- df_exp_final2 %>% 
  mutate(m_vo_emp18 = m_vo_emp18*10) %>% 
  ggplot(aes(x= m_vo_emp18))+
  geom_histogram(aes(y = ..count../sum(..count..)*100),bins= 11, col = "black", fill = "seagreen")+
  scale_x_continuous(breaks = seq(0,100,by= 10))+
  labs(title = "Only men should be allowed to own land",
          x = "Estimated % of men who agrees with the statement", y = "Participants (%)")+
  geom_vline(xintercept = med_m_vo_emp18, linetype = "solid", size = 2)+
  geom_richtext(x = med_m_vo_emp18, y = 15, label = "Median Estimate", angle=90, vjust = 1.2, size = 9.5,face = "bold")+
  geom_vline(xintercept= df_exp_final2$self_s18_avg, linetype = "dashed", size = 2)+
  geom_richtext(x= df_exp_final2$self_s18_avg, label = "Actual support (self-reported)", y = 15, angle=90, vjust = 1.2, size = 9.5, face = "bold")+
  theme_classic()+
  theme(axis.text = element_text(size = 30))+
  theme(axis.title = element_text(size = 30))+
  theme(plot.title = element_text(size = 25.5, face = "bold", hjust = 0))

p19<- df_exp_final2 %>% 
  mutate(m_vo_emp19 = m_vo_emp19*10) %>% 
  ggplot(aes(x= m_vo_emp19))+
  geom_histogram(aes(y = ..count../sum(..count..)*100),bins= 11, col = "black", fill = "seagreen")+
  scale_x_continuous(breaks = seq(0,100,by= 10))+
  labs(title = "Only men should be allowed to manage a business",
          x = "Estimated % of men who agrees with the statement", y = "Participants (%)")+
  geom_vline(xintercept = med_m_vo_emp19, linetype = "solid", size = 2)+
  geom_richtext(x = med_m_vo_emp19, y = 15, label = "Median Estimate", angle=90, vjust = 1.2, size = 9.5,face = "bold")+
  geom_vline(xintercept= df_exp_final2$self_s19_avg, linetype = "dashed", size = 2)+
  geom_richtext(x= df_exp_final2$self_s19_avg, label = "Actual support (self-reported)", y = 15, angle=90, vjust = 1.2, size = 9.5, face = "bold")+
  theme_classic()+
  theme(axis.text = element_text(size = 30))+
  theme(axis.title = element_text(size = 30))+
  theme(plot.title = element_text(size = 25.5, face = "bold", hjust = 0))

p20<- df_exp_final2 %>% 
  mutate(m_vo_emp20 = m_vo_emp20*10) %>% 
  ggplot(aes(x= m_vo_emp20))+
  geom_histogram(aes(y = ..count../sum(..count..)*100),bins= 11, col = "black", fill = "seagreen")+
  scale_x_continuous(breaks = seq(0,100,by= 10))+
  labs(title = "A woman can live a successful life even if she does not marry a man",
          x = "Estimated % of men who agrees with the statement", y = "Participants (%)")+
  geom_vline(xintercept = med_m_vo_emp20, linetype = "solid", size = 2)+
  geom_richtext(x = med_m_vo_emp20, y = 20, label = "Median Estimate", angle=90, vjust = - 0.2, size = 9.5,face = "bold")+
  geom_vline(xintercept= df_exp_final2$self_s20_avg, linetype = "dashed", size = 2)+
  geom_richtext(x= df_exp_final2$self_s20_avg, label = "Actual support (self-reported)", y = 20, angle=90, vjust = 1.2, size = 9.5, face = "bold")+
  theme_classic()+
  theme(axis.text = element_text(size = 30))+
  theme(axis.title = element_text(size = 30))+
  theme(plot.title = element_text(size = 25.5, face = "bold", hjust = 0))

# Combine all the histograms and remove the labels on the axis
p21 <-ggarrange(p9+ rremove("ylab") + rremove("xlab"), p12+ rremove("ylab") + rremove("xlab"), p15+ rremove("ylab") + rremove("xlab") , p19+ rremove("ylab") + rremove("xlab"),
                p18+ rremove("ylab") + rremove("xlab"), p14+ rremove("ylab") + rremove("xlab"), p11+ rremove("ylab") + rremove("xlab") , p10+ rremove("ylab") + rremove("xlab"),
                p1+ rremove("ylab") + rremove("xlab"), p20+ rremove("ylab") + rremove("xlab"),
                ncol = 2, nrow = 5)
                
                
p22<-ggarrange(p8+ rremove("ylab") + rremove("xlab") , p5+ rremove("ylab")+rremove("xlab"), p2+ rremove("ylab") + rremove("xlab"), p4+ rremove("ylab") + rremove("xlab"), p13+ rremove("ylab") + rremove("xlab") , p7+ rremove("ylab") +rremove("xlab"),
                p3+ rremove("ylab") + rremove("xlab"), p6+ rremove("ylab") + rremove("xlab"), p16+ rremove("ylab") + rremove("xlab") , p17+ rremove("ylab") + rremove("xlab"),
                ncol = 2, nrow = 5)


# Add labels to the overall histogram
p21<-annotate_figure(p21,
                     left = text_grob("Participants (%)",rot = 90, face = "bold", size =45),
                     bottom = text_grob("% estimated to support inequitable gender norm", face = "bold", size = 45))
p22<-annotate_figure(p22,
                     left = text_grob("Participants (%)",rot = 90, face = "bold", size =45),
                     bottom = text_grob("% estimated to support inequitable gender norm", face = "bold", size = 45))

print(p21)
```
\pagebreak

Figure S1 b. Men’s estimates of peer support for inequitable gender norms by statement compared to actual support as measured by self-reported beliefs (11-20 statement)
```{r self_report_estimation_histogram_b, fig.align='center', fig.height=46, fig.width=34, warning=FALSE}
print(p22)
```
\pagebreak

Figure 1. Men’s estimates of peer support for inequitable gender norms by statement compared to actual support as measured by self-reported beliefs
```{r 6 representative_self_report_estimation, warning=FALSE, fig.width=38, fig.height=36, fig.align= 'left', include=FALSE}
# Six items are selected for creating a representative figure (9,18,14,1,5,6)
p9p<- df_exp_final2 %>% 
  mutate(m_vo_emp9 = m_vo_emp9*10) %>% 
  ggplot(aes(x= m_vo_emp9))+
  geom_histogram(aes(y = ..count../sum(..count..)*100),bins= 11, col = "black", fill = "seagreen")+
  scale_x_continuous(breaks = seq(0,100,by= 10))+
  labs(title = "It is better to have more sons than daughters in a family",
          x = "Estimated % of men who agrees with the statement", y = "Participants (%)")+
  geom_vline(xintercept = med_m_vo_emp9, linetype = "solid", size = 2)+
  geom_richtext(x = med_m_vo_emp9, y = 15, label = "Median Estimate", angle=90, vjust = 1.2, size = 11.5,face = "bold")+
  geom_vline(xintercept= df_exp_final2$self_s9_avg, linetype = "dashed", size = 2)+
  geom_richtext(x= df_exp_final2$self_s9_avg,label = "Actual support (self-reported)", y = 15, angle=90, vjust = 1.2, size = 11.5, face = "bold")+
  theme_classic()+
  theme(axis.text = element_text(size = 33))+
  theme(axis.title = element_text(size = 30))+
  theme(plot.title = element_text(size = 33, face = "bold"))

p18p<- df_exp_final2 %>% 
  mutate(m_vo_emp18 = m_vo_emp18*10) %>% 
  ggplot(aes(x= m_vo_emp18))+
  geom_histogram(aes(y = ..count../sum(..count..)*100),bins= 11, col = "black", fill = "seagreen")+
  scale_x_continuous(breaks = seq(0,100,by= 10))+
  labs(title = "Only men should be able to own land",
          x = "Estimated % of men who agrees with the statement", y = "Participants (%)")+
  geom_vline(xintercept = med_m_vo_emp18, linetype = "solid", size = 2)+
  geom_richtext(x = med_m_vo_emp18, y = 15, label = "Median Estimate", angle=90, vjust = 1.2, size = 11.5,face = "bold")+
  geom_vline(xintercept= df_exp_final2$self_s18_avg, linetype = "dashed", size = 2)+
  geom_richtext(x= df_exp_final2$self_s18_avg, label = "Actual support (self-reported)", y = 15, angle=90, vjust = 1.2, size = 11.5, face = "bold")+
  theme_classic()+
  theme(axis.text = element_text(size = 33))+
  theme(axis.title = element_text(size = 33))+
  theme(plot.title = element_text(size = 33, face = "bold"))

p14p<- df_exp_final2 %>% 
  mutate(m_vo_emp14 = m_vo_emp14*10) %>% 
  ggplot(aes(x= m_vo_emp14))+
  geom_histogram(aes(y = ..count../sum(..count..)*100),bins= 11, col = "black", fill = "seagreen")+
  scale_x_continuous(breaks = seq(0,100,by= 10))+
  labs(title = "Education is more important for boys than girls",
          x = "Estimated % of men who agrees with the statement", y = "Participants (%)")+
  geom_vline(xintercept = med_m_vo_emp14, linetype = "solid", size = 2)+
  geom_richtext(x = med_m_vo_emp14, y = 20, label = "Median Estimate", angle=90, vjust = 1.2, size = 11.5,face = "bold")+
  geom_vline(xintercept= df_exp_final2$self_s14_avg, linetype = "dashed", size = 2)+
  geom_richtext(x= df_exp_final2$self_s14_avg, label = "Actual support (self-reported)", y = 20, angle=90, vjust = 1.2, size = 11.5, face = "bold")+
  theme_classic()+
  theme(axis.text = element_text(size = 33))+
  theme(axis.title = element_text(size = 33))+
  theme(plot.title = element_text(size = 33, face = "bold"))

p1p<- df_exp_final2 %>% 
  mutate(m_vo_emp1 = m_vo_emp1*10) %>% 
  ggplot(aes(x= m_vo_emp1))+
  geom_histogram(aes(y = ..count../sum(..count..)*100),bins= 11, col = "black", fill = "seagreen")+
  scale_x_continuous(breaks = seq(0,100,by= 10))+
  labs(title = "It is the mother’s responsibility alone to take care of the children",
          x = "Estimated % of men who agrees with the statement", y = "Participants (%)")+
  geom_vline(xintercept = med_m_vo_emp1, linetype = "solid", size = 2)+
  geom_richtext(x = med_m_vo_emp1, y = 15, label = "Median Estimate", angle=90, vjust = 1.2, size = 11.5,face = "bold")+
  geom_vline(xintercept= df_exp_final2$self_s1_avg, linetype = "dashed", size = 2)+
  geom_richtext(x= df_exp_final2$self_s1_avg, label = "Actual support (self-reported)", y = 15, angle=90, vjust = 1.2, size = 11.5, face = "bold")+
  theme_classic()+
  theme(axis.text = element_text(size = 33))+
  theme(axis.title = element_text(size = 33))+
  theme(plot.title = element_text(size = 33, face = "bold"))

p5p<- df_exp_final2 %>% 
  mutate(m_vo_emp5 = m_vo_emp5*10) %>% 
  ggplot(aes(x= m_vo_emp5))+
  geom_histogram(aes(y = ..count../sum(..count..)*100),bins= 11, col = "black", fill = "seagreen")+
  scale_x_continuous(breaks = seq(0,100,by= 10))+
  labs(title = "A woman should tolerate being beaten by her husband to keep her family together",
          x = "Estimated % of men who agrees with the statement", y = "Participants (%)")+
  geom_vline(xintercept = med_m_vo_emp5, linetype = "solid", size = 2)+
  geom_richtext(x = med_m_vo_emp5, y = 10, label = "Median Estimate", angle=90, vjust = 1.2, size = 11.5,face = "bold")+
  geom_vline(xintercept= df_exp_final2$self_s5_avg, linetype = "dashed", size = 2)+
  geom_richtext(x= df_exp_final2$self_s5_avg, label = "Actual support (self-reported)", y = 10, angle=90, vjust = 1.2, size = 11.5, face = "bold")+
  theme_classic()+
  theme(axis.text = element_text(size = 33))+
  theme(axis.title = element_text(size = 33))+
  theme(plot.title = element_text(size = 33, face = "bold"))

p6p<- df_exp_final2 %>% 
  mutate(m_vo_emp6 = m_vo_emp6*10) %>% 
  ggplot(aes(x= m_vo_emp6))+
  geom_histogram(aes(y = ..count../sum(..count..)*100),bins= 11, col = "black", fill = "seagreen")+
  scale_x_continuous(breaks = seq(0,100,by= 10))+
  labs(title = "A man is justified hitting his wife if she argues with him",
          x = "Estimated % of men who agrees with the statement", y = "Participants (%)")+
  geom_vline(xintercept = med_m_vo_emp6, linetype = "solid", size = 2)+
  geom_richtext(x = med_m_vo_emp6, y = 7.5, label = "Median Estimate", angle=90, vjust = 1.2, size = 11.5,face = "bold")+
  geom_vline(xintercept= df_exp_final2$self_s6_avg, linetype = "dashed", size = 2)+
  geom_richtext(x= df_exp_final2$self_s6_avg, label = "Actual support (self-reported)", y = 7.5, angle=90, vjust = 1.2, size = 11.5, face = "bold")+
  theme_classic()+
  theme(axis.text = element_text(size = 33))+
  theme(axis.title = element_text(size = 33))+
  theme(plot.title = element_text(size = 33, face = "bold"))

# Combine all the histograms and remove the labels on the axis
pp <-ggarrange(p9p+ rremove("ylab") + rremove("xlab"), p18p+ rremove("ylab") + rremove("xlab"), p14p+ rremove("ylab") + rremove("xlab") , p1p+ rremove("ylab") +
                 rremove("xlab"),p5p+ rremove("ylab") + rremove("xlab"), p6p+ rremove("ylab") + rremove("xlab"),
               ncol = 2,nrow = 3)

# Add labels to the overall histogram
pp<-annotate_figure(pp,
                     left = text_grob("Participants (%)",rot = 90, face = "bold", size =45),
                     bottom = text_grob("% estimated to support inequitable gender norm", face = "bold", size = 45))

print(pp)
```
\pagebreak

## 6. Visualization of men's overestimation with wife-reported data (histograms)

Figure S2 a. Men’s estimates of peer support for inequitable gender norms by statement compared to actual support as measured by wife-reported beliefs (1-10 statement)
```{r wife_report estimation histogram_a, echo=FALSE, warning=FALSE, fig.width=34, fig.height=46, fig.align='center'}

# Create histograms for all 20 items with wife-reported data
pw1<- df_exp_final2 %>% 
  mutate(m_vo_emp1 = m_vo_emp1*10) %>% 
  ggplot(aes(x= m_vo_emp1))+
  geom_histogram(aes(y = ..count../sum(..count..)*100),bins= 11, col = "black", fill = "lightsteelblue")+
  scale_x_continuous(breaks = seq(0,100,by= 10))+
  labs(title = "It is the mother's responsibility alone to take care of the children",
          x = "Estimated % of men who agrees with the statement", y = "Participants (%)")+
  geom_vline(xintercept = med_m_vo_emp1, linetype = "solid", size = 2)+
  geom_richtext(x = med_m_vo_emp1, y = 15, label = "Median Estimate", angle=90, vjust = 1.2, size = 9.5,face = "bold")+
  geom_vline(xintercept= df_exp_final2$wife_s1_avg, linetype = "dashed", size = 2)+
  geom_richtext(x= df_exp_final2$wife_s1_avg, label = "Actual support  (wife-reported)", y = 15, angle=90, vjust = 1.2, size = 9.5, face = "bold")+
  theme_classic()+
  theme(axis.text = element_text(size = 30))+
  theme(axis.title = element_text(size = 30.5))+
  theme(plot.title = element_text(size = 25.5, face = "bold", hjust = 0))

pw2<- df_exp_final2 %>% 
  mutate(m_vo_emp2 = m_vo_emp2*10) %>% 
  ggplot(aes(x= m_vo_emp2))+
  geom_histogram(aes(y = ..count../sum(..count..)*100),bins= 11, col = "black", fill = "lightsteelblue")+
  scale_x_continuous(breaks = seq(0,100,by= 10))+
  labs(title = "A man should have the final say about decisions in his home ",
          x = "Estimated % of men who agrees with the statement", y = "Participants (%)")+
  geom_vline(xintercept = med_m_vo_emp2, linetype = "solid", size = 2)+
  geom_richtext(x = med_m_vo_emp2, y = 20, label = "Median Estimate", angle=90, vjust = 1.2, size = 9.5,face = "bold")+
  geom_vline(xintercept= df_exp_final2$wife_s2_avg, linetype = "dashed", size = 2)+
  geom_richtext(x= df_exp_final2$wife_s2_avg, label = "Actual support  (wife-reported)", y = 20, angle=90, vjust = 1.2, size = 9.5, face = "bold")+
  theme_classic()+
  theme(axis.text = element_text(size = 30))+
  theme(axis.title = element_text(size = 30.5))+
  theme(plot.title = element_text(size = 25.5, face = "bold", hjust = 0))
    
pw3<- df_exp_final2 %>% 
  mutate(m_vo_emp3 = m_vo_emp3*10) %>% 
  ggplot(aes(x= m_vo_emp3))+
  geom_histogram(aes(y = ..count../sum(..count..)*100),bins= 11, col = "black", fill = "lightsteelblue")+
  scale_x_continuous(breaks = seq(0,100,by= 10))+
  labs(title = "A man is the one who decides when to have sex with his wife",
          x = "Estimated % of men who agrees with the statement", y = "Participants (%)")+
  geom_vline(xintercept = med_m_vo_emp3, linetype = "solid", size = 2)+
  geom_richtext(x = med_m_vo_emp3, y = 8, label = "Median Estimate", angle=90, vjust = -0.2, size = 9.5,face = "bold")+
  geom_vline(xintercept= df_exp_final2$wife_s3_avg, linetype = "dashed", size = 2)+
  geom_richtext(x= df_exp_final2$wife_s3_avg, label = "Actual support  (wife-reported)", y = 8, angle=90, vjust = 1.2, size = 9.5, face = "bold")+
  theme_classic()+
  theme(axis.text = element_text(size = 30))+
  theme(axis.title = element_text(size = 30.5))+
  theme(plot.title = element_text(size = 25.5, face = "bold", hjust = 0))

pw4<- df_exp_final2 %>% 
  mutate(m_vo_emp4 = m_vo_emp4*10) %>% 
  ggplot(aes(x= m_vo_emp4))+
  geom_histogram(aes(y = ..count../sum(..count..)*100),bins= 11, col = "black", fill = "lightsteelblue")+
  scale_x_continuous(breaks = seq(0,100,by= 10))+
  labs(title = "A man is justified in hitting his wife if she refuses to have sex with him",
          x = "Estimated % of men who agrees with the statement", y = "Participants (%)")+
  geom_vline(xintercept = med_m_vo_emp4, linetype = "solid", size = 2)+
  geom_richtext(x = med_m_vo_emp4, y = 15, label = "Median Estimate", angle=90, vjust = -0.2, size = 9.5,face = "bold")+
  geom_vline(xintercept= df_exp_final2$wife_s4_avg, linetype = "dashed", size = 2)+
  geom_richtext(x= df_exp_final2$wife_s4_avg, label = "Actual support  (wife-reported)", y = 15, angle=90, vjust = 1.2, size = 9.5, face = "bold")+
  theme_classic()+
  theme(axis.text = element_text(size = 30))+
  theme(axis.title = element_text(size = 30.5))+
  theme(plot.title = element_text(size = 25.5, face = "bold", hjust = 0))

pw5<- df_exp_final2 %>% 
  mutate(m_vo_emp5 = m_vo_emp5*10) %>% 
  ggplot(aes(x= m_vo_emp5))+
  geom_histogram(aes(y = ..count../sum(..count..)*100),bins= 11, col = "black", fill = "lightsteelblue")+
  scale_x_continuous(breaks = seq(0,100,by= 10))+
  labs(title = "A woman should tolerate being beaten by her husband to keep her family together",
          x = "Estimated % of men who agrees with the statement", y = "Participants (%)")+
  geom_vline(xintercept = med_m_vo_emp5, linetype = "solid", size = 2)+
  geom_richtext(x = med_m_vo_emp5, y = 10, label = "Median Estimate", angle=90, vjust = - 0.2, size = 9.5,face = "bold")+
  geom_vline(xintercept= df_exp_final2$wife_s5_avg, linetype = "dashed", size = 2)+
  geom_richtext(x= df_exp_final2$wife_s5_avg, label = "Actual support  (wife-reported)", y = 10, angle=90, vjust = 1.2, size = 9.5, face = "bold")+
  theme_classic()+
  theme(axis.text = element_text(size = 30))+
  theme(axis.title = element_text(size = 30.5))+
  theme(plot.title = element_text(size = 25.5, face = "bold", hjust = 0))

pw6<- df_exp_final2 %>% 
  mutate(m_vo_emp6 = m_vo_emp6*10) %>% 
  ggplot(aes(x= m_vo_emp6))+
  geom_histogram(aes(y = ..count../sum(..count..)*100),bins= 11, col = "black", fill = "lightsteelblue")+
  scale_x_continuous(breaks = seq(0,100,by= 10))+
  labs(title = "A man is justified in hitting his wife if she argues with him",
          x = "Estimated % of men who agrees with the statement", y = "Participants (%)")+
  geom_vline(xintercept = med_m_vo_emp6, linetype = "solid", size = 2)+
  geom_richtext(x = med_m_vo_emp6, y = 8, label = "Median Estimate", angle=90, vjust = 1.2, size = 9.5,face = "bold")+
  geom_vline(xintercept= df_exp_final2$wife_s6_avg, linetype = "dashed", size = 2)+
  geom_richtext(x= df_exp_final2$wife_s6_avg, label = "Actual support  (wife-reported)", y = 8, angle=90, vjust = 1.2, size = 9.5, face = "bold")+
  theme_classic()+
  theme(axis.text = element_text(size = 30))+
  theme(axis.title = element_text(size = 30.5))+
  theme(plot.title = element_text(size = 25.5, face = "bold", hjust = 0))

pw7<- df_exp_final2 %>% 
  mutate(m_vo_emp7 = m_vo_emp7*10) %>% 
  ggplot(aes(x= m_vo_emp7))+
  geom_histogram(aes(y = ..count../sum(..count..)*100),bins= 11, col = "black", fill = "lightsteelblue")+
  scale_x_continuous(breaks = seq(0,100,by= 10))+
  labs(title = "Only when a woman has a child is she a real woman",
          x = "Estimated % of men who agrees with the statement", y = "Participants (%)")+
  geom_vline(xintercept = med_m_vo_emp7, linetype = "solid", size = 2)+
  geom_richtext(x = med_m_vo_emp7, y = 11, label = "Median Estimate", angle=90, vjust = - 0.2, size = 9.5,face = "bold")+
  geom_vline(xintercept= df_exp_final2$wife_s7_avg, linetype = "dashed", size = 2)+
  geom_richtext(x= df_exp_final2$wife_s7_avg, label = "Actual support  (wife-reported)", y = 11, angle=90, vjust = 1.2, size = 9.5, face = "bold")+
  theme_classic()+
  theme(axis.text = element_text(size = 30))+
  theme(axis.title = element_text(size = 30.5))+
  theme(plot.title = element_text(size = 25.5, face = "bold", hjust = 0))
    
pw8<- df_exp_final2 %>% 
  mutate(m_vo_emp8 = m_vo_emp8*10) %>% 
  ggplot(aes(x= m_vo_emp8))+
  geom_histogram(aes(y = ..count../sum(..count..)*100),bins= 11, col = "black", fill = "lightsteelblue")+
  scale_x_continuous(breaks = seq(0,100,by= 10))+
  labs(title = "If a woman wants to avoid being pregnant, it is her responsibility alone to prevent a pregnancy",
          x = "Estimated % of men who agrees with the statement", y = "Participants (%)")+
  geom_vline(xintercept = med_m_vo_emp8, linetype = "solid", size = 2)+
  geom_richtext(x = med_m_vo_emp8, y = 15, label = "Median Estimate", angle=90, vjust = 1.2, size = 9.5,face = "bold")+
  geom_vline(xintercept= df_exp_final2$wife_s8_avg, linetype = "dashed", size = 2)+
  geom_richtext(x= df_exp_final2$wife_s8_avg, label = "Actual support  (wife-reported)", y = 15, angle=90, vjust = - 0.2, size = 9.5, face = "bold")+
  theme_classic()+
  theme(axis.text = element_text(size = 30))+
  theme(axis.title = element_text(size = 30.5))+
  theme(plot.title = element_text(size = 25.5, face = "bold", hjust = 0))

pw9<- df_exp_final2 %>% 
  mutate(m_vo_emp9 = m_vo_emp9*10) %>% 
  ggplot(aes(x= m_vo_emp9))+
  geom_histogram(aes(y = ..count../sum(..count..)*100),bins= 11, col = "black", fill = "lightsteelblue")+
  scale_x_continuous(breaks = seq(0,100,by= 10))+
  labs(title = "It is better to have more sons than daughters in a family",
          x = "Estimated % of men who agrees with the statement", y = "Participants (%)")+
  geom_vline(xintercept = med_m_vo_emp9, linetype = "solid", size = 2)+
  geom_richtext(x = med_m_vo_emp9, y = 15, label = "Median Estimate", angle=90, vjust = 1.2, size = 9.5,face = "bold")+
  geom_vline(xintercept= df_exp_final2$wife_s9_avg, linetype = "dashed", size = 2)+
  geom_richtext(x= df_exp_final2$wife_s9_avg, label = "Actual support  (wife-reported)", y = 15, angle=90, vjust = 1.2, size = 9.5, face = "bold")+
  theme_classic()+
  theme(axis.text = element_text(size = 30))+
  theme(axis.title = element_text(size = 30.5))+
  theme(plot.title = element_text(size = 25.5, face = "bold", hjust = 0))

pw10<- df_exp_final2 %>% 
  mutate(m_vo_emp10 = m_vo_emp10*10) %>% 
  ggplot(aes(x= m_vo_emp10))+
  geom_histogram(aes(y = ..count../sum(..count..)*100),bins= 11, col = "black", fill = "lightsteelblue")+
  scale_x_continuous(breaks = seq(0,100,by= 10))+
  labs(title = "Women should be welcome at community meetings",
          x = "Estimated % of men who agrees with the statement", y = "Participants (%)")+
  geom_vline(xintercept = med_m_vo_emp10, linetype = "solid", size = 2)+
  geom_richtext(x = med_m_vo_emp10, y = 25, label = "Median Estimate", angle=90, vjust = - 0.2, size = 9.5,face = "bold")+
  geom_vline(xintercept= df_exp_final2$wife_s10_avg, linetype = "dashed", size = 2)+
  geom_richtext(x= df_exp_final2$wife_s10_avg, label = "Actual support  (wife-reported)", y = 25, angle=90, vjust = 1.2, size = 9.5, face = "bold")+
  theme_classic()+
  theme(axis.text = element_text(size = 30))+
  theme(axis.title = element_text(size = 30.5))+
  theme(plot.title = element_text(size = 25.5, face = "bold", hjust = 0))

pw11<- df_exp_final2 %>% 
  mutate(m_vo_emp11 = m_vo_emp11*10) %>% 
  ggplot(aes(x= m_vo_emp11))+
  geom_histogram(aes(y = ..count../sum(..count..)*100),bins= 11, col = "black", fill = "lightsteelblue")+
  scale_x_continuous(breaks = seq(0,100,by= 10))+
  labs(title = "Women should express their opinions at community meetings",
          x = "Estimated % of men who agrees with the statement", y = "Participants (%)")+
  geom_vline(xintercept = med_m_vo_emp11, linetype = "solid", size = 2)+
  geom_richtext(x = med_m_vo_emp11, y = 25, label = "Median Estimate", angle=90, vjust = -0.2, size = 9.5,face = "bold")+
  geom_vline(xintercept= df_exp_final2$wife_s11_avg, linetype = "dashed", size = 2)+
  geom_richtext(x= df_exp_final2$wife_s11_avg, label = "Actual support  (wife-reported)", y = 25, angle=90, vjust = 1.2, size = 9.5, face = "bold")+
  theme_classic()+
  theme(axis.text = element_text(size = 30))+
  theme(axis.title = element_text(size = 30.5))+
  theme(plot.title = element_text(size = 25.5, face = "bold", hjust = 0))

pw12<- df_exp_final2 %>% 
  mutate(m_vo_emp12 = m_vo_emp12*10) %>% 
  ggplot(aes(x= m_vo_emp12))+
  geom_histogram(aes(y = ..count../sum(..count..)*100),bins= 11, col = "black", fill = "lightsteelblue")+
  scale_x_continuous(breaks = seq(0,100,by= 10))+
  labs(title = "It is important for women to earn their own money",
          x = "Estimated % of men who agrees with the statement", y = "Participants (%)")+
  geom_vline(xintercept = med_m_vo_emp12, linetype = "solid", size = 2)+
  geom_richtext(x = med_m_vo_emp12, y = 15, label = "Median Estimate", angle=90, vjust = 1.2, size = 9.5,face = "bold")+
  geom_vline(xintercept= df_exp_final2$wife_s12_avg, linetype = "dashed", size = 2)+
  geom_richtext(x= df_exp_final2$wife_s12_avg, label = "Actual support  (wife-reported)", y = 15, angle=90, vjust = 1.2, size = 9.5, face = "bold")+
  theme_classic()+
  theme(axis.text = element_text(size = 30))+
  theme(axis.title = element_text(size = 30.5))+
  theme(plot.title = element_text(size = 25.5, face = "bold", hjust = 0))
    
pw13<- df_exp_final2 %>% 
  mutate(m_vo_emp13 = m_vo_emp13*10) %>% 
  ggplot(aes(x= m_vo_emp13))+
  geom_histogram(aes(y = ..count../sum(..count..)*100),bins= 11, col = "black", fill = "lightsteelblue")+
  scale_x_continuous(breaks = seq(0,100,by= 10))+
  labs(title = "It is important for girls/women to be educated",
          x = "Estimated % of men who agrees with the statement", y = "Participants (%)")+
  geom_vline(xintercept = med_m_vo_emp13, linetype = "solid", size = 2)+
  geom_richtext(x = med_m_vo_emp13, y = 37, label = "Median Estimate", angle=90, vjust = -0.2, size = 9.5,face = "bold")+
  geom_vline(xintercept= df_exp_final2$wife_s13_avg, linetype = "dashed", size = 2)+
  geom_richtext(x= df_exp_final2$wife_s13_avg, label = "Actual support  (wife-reported)", y = 37, angle=90, vjust = 1.2, size = 9.5, face = "bold")+
  theme_classic()+
  theme(axis.text = element_text(size = 30))+
  theme(axis.title = element_text(size = 30.5))+
  theme(plot.title = element_text(size = 25.5, face = "bold", hjust = 0))

pw14<- df_exp_final2 %>% 
  mutate(m_vo_emp14 = m_vo_emp14*10) %>% 
  ggplot(aes(x= m_vo_emp14))+
  geom_histogram(aes(y = ..count../sum(..count..)*100),bins= 11, col = "black", fill = "lightsteelblue")+
  scale_x_continuous(breaks = seq(0,100,by= 10))+
  labs(title = "Education is more important for boys than girls",
          x = "Estimated % of men who agrees with the statement", y = "Participants (%)")+
  geom_vline(xintercept = med_m_vo_emp14, linetype = "solid", size = 2)+
  geom_richtext(x = med_m_vo_emp14, y = 20, label = "Median Estimate", angle=90, vjust = 1.2, size = 9.5,face = "bold")+
  geom_vline(xintercept= df_exp_final2$wife_s14_avg, linetype = "dashed", size = 2)+
  geom_richtext(x= df_exp_final2$wife_s14_avg, label = "Actual support  (wife-reported)", y = 20, angle=90, vjust = 1.2, size = 9.5, face = "bold")+
  theme_classic()+
  theme(axis.text = element_text(size = 30))+
  theme(axis.title = element_text(size = 30.5))+
  theme(plot.title = element_text(size = 25.5, face = "bold", hjust = 0))

pw15<- df_exp_final2 %>% 
  mutate(m_vo_emp15 = m_vo_emp15*10) %>% 
  ggplot(aes(x= m_vo_emp15))+
  geom_histogram(aes(y = ..count../sum(..count..)*100),bins= 11, col = "black", fill = "lightsteelblue")+
  scale_x_continuous(breaks = seq(0,100,by= 10))+
  labs(title = "A husband and wife should decide together equally about when to have children",
          x = "Estimated % of men who agrees with the statement", y = "Participants (%)")+
  geom_vline(xintercept = med_m_vo_emp15, linetype = "solid", size = 2)+
  geom_richtext(x = med_m_vo_emp15, y = 20, label = "Median Estimate", angle=90, vjust = 1.2, size = 9.5,face = "bold")+
  geom_vline(xintercept= df_exp_final2$wife_s15_avg, linetype = "dashed", size = 2)+
  geom_richtext(x= df_exp_final2$wife_s15_avg, label = "Actual support  (wife-reported)", y = 20, angle=90, vjust = 1.2, size = 9.5, face = "bold")+
  theme_classic()+
  theme(axis.text = element_text(size = 30))+
  theme(axis.title = element_text(size = 30.5))+
  theme(plot.title = element_text(size = 25.5, face = "bold", hjust = 0))

pw16<- df_exp_final2 %>% 
  mutate(m_vo_emp16 = m_vo_emp16*10) %>% 
  ggplot(aes(x= m_vo_emp16))+
  geom_histogram(aes(y = ..count../sum(..count..)*100),bins= 11, col = "black", fill = "lightsteelblue")+
  scale_x_continuous(breaks = seq(0,100,by= 10))+
  labs(title = "A woman should be free to divorce (or leave) her husband even if he does not wish to end the marriage",
          x = "Estimated % of men who agrees with the statement", y = "Participants (%)")+
  geom_vline(xintercept = med_m_vo_emp16, linetype = "solid", size = 2)+
  geom_richtext(x = med_m_vo_emp16, y = 10, label = "Median Estimate", angle=90, vjust = - 0.2, size = 9.5,face = "bold")+
  geom_vline(xintercept= df_exp_final2$wife_s16_avg, linetype = "dashed", size = 2)+
  geom_richtext(x= df_exp_final2$wife_s16_avg, label = "Actual support  (wife-reported)", y = 10, angle=90, vjust = 1.2, size = 9.5, face = "bold")+
  theme_classic()+
  theme(axis.text = element_text(size = 30))+
  theme(axis.title = element_text(size = 30.5))+
  theme(plot.title = element_text(size = 25.5, face = "bold", hjust = 0))

pw17<- df_exp_final2 %>% 
  mutate(m_vo_emp17 = m_vo_emp17*10) %>% 
  ggplot(aes(x= m_vo_emp17))+
  geom_histogram(aes(y = ..count../sum(..count..)*100),bins= 11, col = "black", fill = "lightsteelblue")+
  scale_x_continuous(breaks = seq(0,100,by= 10))+
  labs(title = "A wife should be able to prevent her husband from taking another wife, if it is against her wishes",
          x = "Estimated % of men who agrees with the statement", y = "Participants (%)")+
  geom_vline(xintercept = med_m_vo_emp17, linetype = "solid", size = 2)+
  geom_richtext(x = med_m_vo_emp17, y = 10, label = "Median Estimate", angle=90, vjust = 1.2, size = 9.5,face = "bold")+
  geom_vline(xintercept= df_exp_final2$wife_s17_avg, linetype = "dashed", size = 2)+
  geom_richtext(x= df_exp_final2$wife_s17_avg, label = "Actual support  (wife-reported)", y = 10, angle=90, vjust = 1.2, size = 9.5, face = "bold")+
  theme_classic()+
  theme(axis.text = element_text(size = 30))+
  theme(axis.title = element_text(size = 30.5))+
  theme(plot.title = element_text(size = 25.5, face = "bold", hjust = 0))
    
pw18<- df_exp_final2 %>% 
  mutate(m_vo_emp18 = m_vo_emp18*10) %>% 
  ggplot(aes(x= m_vo_emp18))+
  geom_histogram(aes(y = ..count../sum(..count..)*100),bins= 11, col = "black", fill = "lightsteelblue")+
  scale_x_continuous(breaks = seq(0,100,by= 10))+
  labs(title = "Only men should be allowed to own land",
          x = "Estimated % of men who agrees with the statement", y = "Participants (%)")+
  geom_vline(xintercept = med_m_vo_emp18, linetype = "solid", size = 2)+
  geom_richtext(x = med_m_vo_emp18, y = 15, label = "Median Estimate", angle=90, vjust = 1.2, size = 9.5,face = "bold")+
  geom_vline(xintercept= df_exp_final2$wife_s18_avg, linetype = "dashed", size = 2)+
  geom_richtext(x= df_exp_final2$wife_s18_avg, label = "Actual support  (wife-reported)", y = 15, angle=90, vjust = 1.2, size = 9.5, face = "bold")+
  theme_classic()+
  theme(axis.text = element_text(size = 30))+
  theme(axis.title = element_text(size = 30.5))+
  theme(plot.title = element_text(size = 25.5, face = "bold", hjust = 0))

pw19<- df_exp_final2 %>% 
  mutate(m_vo_emp19 = m_vo_emp19*10) %>% 
  ggplot(aes(x= m_vo_emp19))+
  geom_histogram(aes(y = ..count../sum(..count..)*100),bins= 11, col = "black", fill = "lightsteelblue")+
  scale_x_continuous(breaks = seq(0,100,by= 10))+
  labs(title = "Only men should be allowed to manage a business",
          x = "Estimated % of men who agrees with the statement", y = "Participants (%)")+
  geom_vline(xintercept = med_m_vo_emp19, linetype = "solid", size = 2)+
  geom_richtext(x = med_m_vo_emp19, y = 15, label = "Median Estimate", angle=90, vjust = 1.2, size = 9.5,face = "bold")+
  geom_vline(xintercept= df_exp_final2$wife_s19_avg, linetype = "dashed", size = 2)+
  geom_richtext(x= df_exp_final2$wife_s19_avg, label = "Actual support  (wife-reported)", y = 15, angle=90, vjust = 1.2, size = 9.5, face = "bold")+
  theme_classic()+
  theme(axis.text = element_text(size = 30))+
  theme(axis.title = element_text(size = 30.5))+
  theme(plot.title = element_text(size = 25.5, face = "bold", hjust = 0))

pw20<- df_exp_final2 %>% 
  mutate(m_vo_emp20 = m_vo_emp20*10) %>% 
  ggplot(aes(x= m_vo_emp20))+
  geom_histogram(aes(y = ..count../sum(..count..)*100),bins= 11, col = "black", fill = "lightsteelblue")+
  scale_x_continuous(breaks = seq(0,100,by= 10))+
  labs(title = "A woman can live a successful life even if she does not marry a man",
          x = "Estimated % of men who agrees with the statement", y = "Participants (%)")+
  geom_vline(xintercept = med_m_vo_emp20, linetype = "solid", size = 2)+
  geom_richtext(x = med_m_vo_emp20, y = 20, label = "Median Estimate", angle=90, vjust = - 0.2, size = 9.5,face = "bold")+
  geom_vline(xintercept= df_exp_final2$wife_s20_avg, linetype = "dashed", size = 2)+
  geom_richtext(x= df_exp_final2$wife_s20_avg, label = "Actual support  (wife-reported)", y = 20, angle=90, vjust = 1.2, size = 9.5, face = "bold")+
  theme_classic()+
  theme(axis.text = element_text(size = 30))+
  theme(axis.title = element_text(size = 30.5))+
  theme(plot.title = element_text(size = 25.5, face = "bold", hjust = 0))

# Combine all the histograms and remove the labels on the axis
pw21 <-ggarrange(pw9+ rremove("ylab") + rremove("xlab"), pw12+ rremove("ylab") + rremove("xlab"), pw15+ rremove("ylab") + rremove("xlab") , pw19+ rremove("ylab") + rremove("xlab"),
                pw18+ rremove("ylab") + rremove("xlab"), pw14+ rremove("ylab") + rremove("xlab"), pw11+ rremove("ylab") + rremove("xlab") , pw10+ rremove("ylab") + rremove("xlab"),
                pw1+ rremove("ylab") + rremove("xlab"), pw20+ rremove("ylab") + rremove("xlab"),
                ncol = 2, nrow = 5)
                
                
pw22<-ggarrange(pw8+ rremove("ylab") + rremove("xlab") , pw5+ rremove("ylab")+rremove("xlab"), pw2+ rremove("ylab") + rremove("xlab"), pw4+ rremove("ylab") + rremove("xlab"), pw13+ rremove("ylab") + rremove("xlab") , pw7+ rremove("ylab") +rremove("xlab"),
                pw3+ rremove("ylab") + rremove("xlab"), pw6+ rremove("ylab") + rremove("xlab"), pw16+ rremove("ylab") + rremove("xlab") , pw17+ rremove("ylab") + rremove("xlab"),
                ncol = 2, nrow = 5)

# Add labels to the overall histogram
pw21<-annotate_figure(pw21,
                     left = text_grob("Participants (%)",rot = 90, face = "bold", size =45),
                     bottom = text_grob("% estimated to support inequitable gender norm", face = "bold", size = 45))
pw22<-annotate_figure(pw22,
                     left = text_grob("Participants (%)",rot = 90, face = "bold", size =45),
                     bottom = text_grob("% estimated to support inequitable gender norm", face = "bold", size = 45))

print(pw21)
```
\pagebreak

Figure S2 b. Men’s estimates of peer support for inequitable gender norms by statement compared to actual support as measured by wife-reported beliefs (11-20 statement)

```{r wife_report estimation histogram_b, echo=FALSE, warning=FALSE, fig.width=34, fig.height=46, fig.align='center'}
print(pw22)
```


Figure 2. Men’s estimates of peer support for inequitable gender norms by statement compared to actual support as measured by wife-reported beliefs
```{r 6 representative_wife_report_estimation, warning=FALSE, fig.width=38, fig.height=36, fig.align='left', include=FALSE}

# Six items are selected for creating a representative figure(9,18,14,1,5,6).
ppw9<- df_exp_final2 %>% 
  mutate(m_vo_emp9 = m_vo_emp9*10) %>% 
  ggplot(aes(x= m_vo_emp9))+
  geom_histogram(aes(y = ..count../sum(..count..)*100),bins= 11, col = "black", fill = "lightsteelblue")+
  scale_x_continuous(breaks = seq(0,100,by= 10))+
  labs(title = "It is better to have more sons than daughters in a family",
          x = "Estimated % of men who agrees with the statement", y = "Participants (%)")+
  geom_vline(xintercept = med_m_vo_emp9, linetype = "solid", size = 2)+
  geom_richtext(x = med_m_vo_emp9, y = 19, label = "Median Estimate", angle=90, vjust = 1.2, size = 11.5,face = "bold")+
  geom_vline(xintercept= df_exp_final2$wife_s9_avg, linetype = "dashed", size = 2)+
  geom_richtext(x= df_exp_final2$wife_s9_avg, label = "Actual support (wife-reported)", y = 19, angle=90, vjust = 1.2, size = 11.5, face = "bold")+
  theme_classic()+
  theme(axis.text = element_text(size = 33))+
  theme(axis.title = element_text(size = 33.5))+
  theme(plot.title = element_text(size = 33, face = "bold"))

ppw18<-df_exp_final2 %>% 
  mutate(m_vo_emp18 = m_vo_emp18*10) %>% 
  ggplot(aes(x= m_vo_emp18))+
  geom_histogram(aes(y = ..count../sum(..count..)*100),bins= 11, col = "black", fill = "lightsteelblue")+
  scale_x_continuous(breaks = seq(0,100,by= 10))+
  labs(title = "Only men should be able to own land",
          x = "Estimated % of men who agrees with the statement", y = "Participants (%)")+
  geom_vline(xintercept = med_m_vo_emp18, linetype = "solid", size = 2)+
  geom_richtext(x = med_m_vo_emp18, y = 20, label = "Median Estimate", angle=90, vjust = 1.2, size = 11.5,face = "bold")+
  geom_vline(xintercept= df_exp_final2$wife_s18_avg, linetype = "dashed", size = 2)+
  geom_richtext(x= df_exp_final2$wife_s18_avg, label = "Actual support (wife-reported)", y = 20, angle=90, vjust = 1.2, size = 11.5, face = "bold")+
  theme_classic()+
  theme(axis.text = element_text(size = 33))+
  theme(axis.title = element_text(size = 33.5))+
  theme(plot.title = element_text(size = 33, face = "bold"))

ppw14<- df_exp_final2 %>% 
  mutate(m_vo_emp14 = m_vo_emp14*10) %>% 
  ggplot(aes(x= m_vo_emp14))+
  geom_histogram(aes(y = ..count../sum(..count..)*100),bins= 11, col = "black", fill = "lightsteelblue")+
  scale_x_continuous(breaks = seq(0,100,by= 10))+
  labs(title = "Education is more important for boys than girls",
          x = "Estimated % of men who agrees with the statement", y = "Participants (%)")+
  geom_vline(xintercept = med_m_vo_emp14, linetype = "solid", size = 2)+
  geom_richtext(x = med_m_vo_emp14, y = 20, label = "Median Estimate", angle=90, vjust = -0.3, size = 11.5,face = "bold")+
  geom_vline(xintercept= df_exp_final2$wife_s14_avg, linetype = "dashed", size = 2)+
  geom_richtext(x= df_exp_final2$wife_s14_avg, label = "Actual support (wife-reported)", y = 20, angle=90, vjust = 1.2, size = 11.5, face = "bold")+
  theme_classic()+
  theme(axis.text = element_text(size = 33))+
  theme(axis.title = element_text(size = 33.5))+
  theme(plot.title = element_text(size = 33, face = "bold"))

ppw1<- df_exp_final2 %>% 
  mutate(m_vo_emp1 = m_vo_emp1*10) %>% 
  ggplot(aes(x= m_vo_emp1))+
  geom_histogram(aes(y = ..count../sum(..count..)*100),bins= 11, col = "black", fill = "lightsteelblue")+
  scale_x_continuous(breaks = seq(0,100,by= 10))+
  labs(title = "It is the mother’s responsibility alone to take care of the children",
          x = "Estimated % of men who agrees with the statement", y = "Participants (%)")+
  geom_vline(xintercept = med_m_vo_emp1, linetype = "solid", size = 2)+
  geom_richtext(x = med_m_vo_emp1, y = 17.5, label = "Median Estimate", angle=90, vjust = 1.2, size = 11.5,face = "bold")+
  geom_vline(xintercept= df_exp_final2$wife_s1_avg, linetype = "dashed", size = 2)+
  geom_richtext(x= df_exp_final2$wife_s1_avg, label = "Actual support (wife-reported)", y = 17.5, angle=90, vjust = 1.2, size = 11.5, face = "bold")+
  theme_classic()+
  theme(axis.text = element_text(size = 33))+
  theme(axis.title = element_text(size = 33.5))+
  theme(plot.title = element_text(size = 33, face = "bold"))

ppw5<- df_exp_final2 %>% 
  mutate(m_vo_emp5 = m_vo_emp5*10) %>% 
  ggplot(aes(x= m_vo_emp5))+
  geom_histogram(aes(y = ..count../sum(..count..)*100),bins= 11, col = "black", fill = "lightsteelblue")+
  scale_x_continuous(breaks = seq(0,100,by= 10))+
  labs(title = "A woman should tolerate being beaten by her husband to keep her family together",
          x = "Estimated % of men who agrees with the statement", y = "Participants (%)")+
  geom_vline(xintercept = med_m_vo_emp5, linetype = "solid", size = 2)+
  geom_richtext(x = med_m_vo_emp5, y = 10, label = "Median Estimate", angle=90, vjust = -0.3, size = 11.5,face = "bold")+
  geom_vline(xintercept= df_exp_final2$wife_s5_avg, linetype = "dashed", size = 2)+
  geom_richtext(x= df_exp_final2$wife_s5_avg, label = "Actual support (wife-reported)", y = 10, angle=90, vjust = 1.2, size = 11.5, face = "bold")+
  theme_classic()+
  theme(axis.text = element_text(size = 33))+
  theme(axis.title = element_text(size = 33.5))+
  theme(plot.title = element_text(size = 33, face = "bold"))

ppw6<- df_exp_final2 %>% 
  mutate(m_vo_emp6 = m_vo_emp6*10) %>% 
  ggplot(aes(x= m_vo_emp6))+
  geom_histogram(aes(y = ..count../sum(..count..)*100),bins= 11, col = "black", fill = "lightsteelblue")+
  scale_x_continuous(breaks = seq(0,100,by= 10))+
  labs(title = "A man is justified hitting his wife if she argues with him",
          x = "Estimated % of men who agrees with the statement", y = "Participants (%)")+
  geom_vline(xintercept = med_m_vo_emp6, linetype = "solid", size = 2)+
  geom_richtext(x = med_m_vo_emp6, y = 7.5, label = "Median Estimate", angle=90, vjust = -0.3, size = 11.5,face = "bold")+
  geom_vline(xintercept= df_exp_final2$wife_s6_avg, linetype = "dashed", size = 2)+
  geom_richtext(x= df_exp_final2$wife_s6_avg, label = "Actual support (wife-reported)", y = 7.5, angle=90, vjust = 1.2, size = 11.5, face = "bold")+
  theme_classic()+
  theme(axis.text = element_text(size = 33))+
  theme(axis.title = element_text(size = 33.5))+
  theme(plot.title = element_text(size = 33, face = "bold"))

# Combine all the histograms and remove the labels on the axis
ppw <-ggarrange(ppw9+ rremove("ylab") + rremove("xlab"), ppw18+ rremove("ylab") + rremove("xlab"), ppw14+ rremove("ylab") + rremove("xlab") , ppw1+ rremove("ylab") +
                 rremove("xlab"),ppw5+ rremove("ylab") + rremove("xlab"), ppw6+ rremove("ylab") + rremove("xlab"),
               ncol = 2,nrow = 3)

# Add labels to the overall histogram
ppw<-annotate_figure(ppw,
                     left = text_grob("Participants (%)",rot = 90, face = "bold", size =45),
                     bottom = text_grob("% estimated to support inequitable gender norm", face = "bold", size = 45))


print(ppw)
```
\pagebreak

## 7. Bivariate Analysis of men's estimation and summary score (scatter plot)

Figure 3. Overestimation and inaccuracy scores for men’s perception of peer support for inequitable gender norms
```{r overestimation and accuracy scatter plot,fig.width= 15, fig.height= 5,fig.align= 'left'}

# The distribution of men's overestimation score
s_1_final <- df_exp_final2 %>% 
  ggplot(aes(x = self_overestimation_avg,  y = ..density.., color = "Self-reported", fill = "Self-reported")) + 
  geom_density(aes(x = self_overestimation_avg,  y = ..density.., color = "Self-reported", fill = "Self-reported"), alpha = 0.8) +
  geom_density(aes(x = wife_overestimation_avg,  y = ..density.., color = "Wife-reported", fill = "Wife-reported"), alpha = 0.8) +
  xlim(-50, 60) +
  ylim(0, 0.03) +
  geom_vline(xintercept = mean(df_exp_final2$self_overestimation_avg, na.rm = T), linetype = "solid", size = 1.3)+
  geom_vline(xintercept = mean(df_exp_final2$wife_overestimation_avg, na.rm = T), linetype = "dashed", size = 1.3)+
  labs(x = "Overestimation Score",
       y = "Density")+ 
  theme_minimal() + 
  theme(legend.position = c(0.15, 0.90))+ 
  theme(axis.title = element_text(size = 17, vjust = 1.2))+
  theme(axis.text = element_text (size = 15))+
  scale_fill_manual(name = " ", values = c("tan2", "tomato3"))+
  scale_color_manual(name = " ",values = c("black", "black")) 


# The distribution of men's inaccuracy score
s_2_final <- df_exp_final2 %>%
  ggplot() + 
  geom_density(aes(x = self_accuracy_avg,  y = ..density.., color = "Self-reported", fill = "Self-reported"), alpha = 0.7) +
  geom_density(aes(x = wife_accuracy_avg,  y = ..density.., color = "Wife-reported", fill = "Wife-reported"), alpha = 0.9) +
  xlim(0, 65) +
  ylim(0, 0.07) +
  geom_vline(xintercept = mean(df_exp_final2$self_accuracy_avg, na.rm = T), linetype = "solid", size = 1.3)+
  geom_vline(xintercept = mean(df_exp_final2$wife_accuracy_avg, na.rm = T), linetype = "dashed", size = 1.3)+
  labs(x = "Inaccuracy Score",
       y = "Density")+ 
  theme_minimal() + 
  theme(legend.position = c(0.1, 0.90))+ 
  theme(axis.title = element_text(size = 17, vjust = 1.2))+
  theme(axis.text = element_text (size = 15))+
  scale_fill_manual(name = " ", values = c("mediumseagreen", "green4"))+
  scale_color_manual(name = " ", values = c("black", "black")) 
  
# The scatter plot of the association between men's overestimation score and the summary score
s_3_final<-df_exp_final2 %>%
  ggplot(aes(x = self_overestimation_avg, y = m_ownviews_score_simple,))+
  geom_point(color = "grey", size = 2)+
  geom_smooth(aes(x = self_overestimation_avg, color = "Self-reported", fill = "Self-reported"),
              method = lm,,se= TRUE, size=1.5, alpha = 0.5)+
  geom_smooth(aes(x = wife_overestimation_avg, y = m_ownviews_score_simple,color = "Wife-reported", fill = "Wife-reported"),
              method = lm,,se= TRUE, linetype = "dashed", size = 1.5)+
  xlim(-30,60)+
  ylim(40,100)+
  theme_minimal()+
  theme(legend.position = c(0.2, 0.1))+
  labs(x = "Overestimation Score", y ="Support for Women's Empowerment",)+
  theme(plot.title = element_text(hjust = 0.5, face = "bold", size = 2))+
  theme(axis.title = element_text(size = 16, vjust = 1.2))+
  theme(axis.text = element_text (size = 15))+
  scale_fill_manual(name = " ", values = c("skyblue", "burlywood"))+
  scale_color_manual(name = " ", values = c("firebrick3", "mediumseagreen")) 

# The scatter plot of the association between men's inaccuracy score and the summary score
s_4_final<-df_exp_final2 %>%
  ggplot(aes(x = self_accuracy_avg, y = m_ownviews_score_simple))+
  geom_point(color = "grey", size = 2)+
  geom_smooth(aes(x = self_accuracy_avg, color = "Self-reported", fill = "Self-reported"),
              method = lm,,se= TRUE, size=1.5, alpha = 0.5)+
  geom_smooth(aes(wife_accuracy_avg, y = m_ownviews_score_simple, color = "Wife-reported", fill = "Wife-reported"),
              method = lm,,se= TRUE, linetype = "dashed", size = 1.5)+
  xlim(10,60)+
  ylim(40,100)+
  theme_minimal()+
  labs(x = "Inaccuracy Score", y ="Support for Women's Empowerment")+
  theme(plot.title = element_text(hjust = 0.5, face = "bold", size = 2))+
  theme(legend.position = c(0.2, 0.1))+
  theme(axis.title = element_text(size = 16, vjust = 1.2))+
  theme(axis.text = element_text (size = 15))+
  scale_fill_manual(name = " ", values = c("skyblue", "burlywood"))+
  scale_color_manual(name = " ", values = c("firebrick3", "mediumseagreen"))

# Combine all graphs into one overall graph
ggarrange(s_1_final,s_2_final, labels = c("A)", "B)"), font.label = list(size = 14), align = "hv")
```
\pagebreak

Figure 4. Relationship between men’s self-reported support for women’s empowerment and the overestimation and inaccuracy score
```{r overestimation and accuracy scatter plot and summary score,fig.width= 15,fig.height= 5,fig.align= 'left'}
ggarrange(s_3_final,s_4_final, labels = c("A)", "B)"), font.label = list(size = 13), align = "hv")
```


## 8. Multivariate Analysis of Overestimation score vs. Sociodemographic Factors (Multiple-regression model)

Table 2. Multiple linear regressions predicting men’s overestimation and inaccuracy scores
```{r multiple-regression model with wife-report, results='asis'}
# Level men's education into three categories
df_exp_final2$m_edu_short<-factor(df_exp_final2$m_edu_short, levels = c("No education","Primary school","Secondary school", "Higher education"))

# Name the coefficients in the models
coef_namesAll<- c("Intercept" = "(Intercept)", "30-35 years"= "m_age_cat30-35 years", 
                  "36-40 years" = "m_age_cat36-40 years", "40+ years" = "m_age_cat40+ years",
                  "Primary school" = "m_edu_shortPrimary school", "Secondary school" = "m_edu_shortSecondary school", 
                  "Higher education" = "m_edu_shortHigher education")

# Models with two versions of overestimation scores and two versions of inaccuracy scores
FitSE<- lm(self_overestimation_avg ~ m_age_cat+m_edu_short, data =df_exp_final2)
FitWE<-lm(wife_overestimation_avg ~ m_age_cat+m_edu_short, data =df_exp_final2)
FitSA<-lm(self_accuracy_avg ~ m_age_cat+m_edu_short, data =df_exp_final2)
FitSW<-lm(wife_accuracy_avg ~ m_age_cat+m_edu_short, data =df_exp_final2)

# Creating the table 
export_summs(FitSE,FitWE,FitSA,FitSW, coefs = coef_namesAll, model.names = c("Overestimation score (self-reported)","Overestimation score (wife-reported)","Inaccuracy score (self-reported)", "Inaccuracy score (wife-reported)"), error_format = "[{conf.low}, {conf.high}]", stars = c('***' = 0.001, `**` = 0.01, `*` = 0.05, `+` = 0.1), center = TRUE)
```
\pagebreak


## 9. Comparison of overestimation and inaccuracy scores (self vs. wife-reported; t-test tests)

Table S2. Summary Table of T-test statistics of Overestimation and Inaccuracy scores (self vs. wife-reported)
```{r Summary Descriptive Table by T-test statistics of Overestimation and Inaccuracy scores}
# Selecting variables from the dataframe
t_s_o_scores <- df_exp_final2$self_overestimation_avg
t_w_o_scores <- df_exp_final2$wife_overestimation_avg
t_s_i_scores <- df_exp_final2$self_accuracy_avg
t_w_i_scores <- df_exp_final2$wife_accuracy_avg

t_s_o_mean <- round(mean(df_exp_final2$self_overestimation_avg), digits = 2)
t_w_o_mean <- round(mean(df_exp_final2$wife_overestimation_avg), digits = 2)
t_s_i_mean <- round(mean(df_exp_final2$self_accuracy_avg), digits = 2)
t_w_i_mean <- round(mean(df_exp_final2$wife_accuracy_avg), digits = 2)
t_s_o_sd <- data.frame(round(sd(df_exp_final2$self_overestimation_avg), digits = 2))
t_w_o_sd <- data.frame(round(sd(df_exp_final2$wife_overestimation_avg), digits = 2))
t_s_i_sd <- data.frame(round(sd(df_exp_final2$self_accuracy_avg), digits = 2))
t_w_i_sd <- data.frame(round(sd(df_exp_final2$wife_accuracy_avg), digits = 2)) 

t_s_o_sd_m <- data.frame(paste0("(", t_s_o_sd$round.sd.df_exp_final2.self_overestimation_avg...digits...2., ")"))
t_w_o_sd_m <- data.frame(paste0("(", t_w_o_sd$round.sd.df_exp_final2.wife_overestimation_avg...digits...2., ")"))
t_s_i_sd_m <- data.frame(paste0("(", t_s_i_sd$round.sd.df_exp_final2.self_accuracy_avg...digits...2. , ")"))
t_w_i_sd_m <- data.frame(paste0("(", t_w_i_sd$round.sd.df_exp_final2.wife_accuracy_avg...digits...2., ")"))
t_s_o_sdm <- paste(t_s_o_mean,t_s_o_sd_m)
t_w_o_sdm <- paste(t_w_o_mean,t_w_o_sd_m)
t_s_i_sdm <- paste(t_s_i_mean,t_s_i_sd_m)
t_w_i_sdm <- paste(t_w_i_mean,t_w_i_sd_m)

# Test for equality of variances in two sets of scores

v_t_t_s <-var.test(t_s_o_scores, t_w_o_scores) # No significant difference
v_t_t_i <-var.test(t_s_i_scores, t_w_i_scores)

# Given none of the scores are normally distributed, we will use the Mann–Whitney tests.
w_o_s_w<- t.test(t_s_o_scores, t_w_o_scores,
                 paired = FALSE, 
                 conf.int = TRUE, 
                 alternative="greater",
                 var.equal = T)

w_i_s_w<- t.test(t_s_i_scores, t_w_i_scores,
                 paired = FALSE, 
                 conf.int = TRUE,
                 alternative="greater",
                 var.equal = F)

w_o_s_w_pvalue <- cbind(w_o_s_w$p.value, w_i_s_w$p.value)
w_o_s_w_pvalue <-round(w_o_s_w_pvalue, digits = 2)
w_i_s_w_stat <- cbind(w_o_s_w$statistic, w_i_s_w$statistic)
w_i_s_w_stat <-round(w_i_s_w_stat, digits = 2)
w_i_s_w_df <- cbind(w_o_s_w$parameter, w_i_s_w$parameter)
w_i_s_w_df <-round(w_i_s_w_df, digits = 2)

# Make the tables
w_o_i_combine <- data.frame(rbind(w_o_s_w_pvalue,w_i_s_w_stat,w_i_s_w_df))

t_o_mean_combine<-rbind(t_s_o_sdm,t_w_o_sdm) 
t_i_mean_combine <-rbind(t_s_i_sdm,t_w_i_sdm)
t_o_i_combine <- data.frame(cbind(t_o_mean_combine,t_i_mean_combine))

t_o_i_combine$measure <- c("Self-reported", "Wife-reported")
rownames(t_o_i_combine) <-NULL
t_o_i_combine <- t_o_i_combine[,c(3,1,2)]


w_o_i_combine$measure <- c("p-value", "t.stat","degrees of freedom")
rownames(w_o_i_combine) <-NULL
w_o_i_combine <- w_o_i_combine[,c(3,1,2)]

kable(w_o_i_combine, 
      "html", 
      booktabs=TRUE,
      col.names=c("Statistics", 
                    "Self vs. Wife-reported Overestimation Scores",
                    "Self vs. Wife-reported Inaccuracy Scores")) %>%
  kable_styling() %>% 
  footnote(general=c(" The T-tests test the hypothesis that the self-reported overstimation and inaccuracy scores are greater than their wife-reported counterparts"))
```
\pagebreak
Table S3. Summary Table of Overestimation and Inaccuracy scores
```{r Summary Descriptive Table by Overestimation and Inaccuracy scores}
kable(t_o_i_combine, 
      "html", 
      booktabs=TRUE,
      col.names=c("Measure", 
                    "Overestimation scores(sd)",
                    "Inaccuracy(sd)")) %>%
  kable_styling() 
```
\pagebreak


## 10. Visualization of men's overestimation with self-reported data (bubble plot)

```{r buuble chart with self-reported data, include=FALSE}
self_report_table_smean_bubble_2 <-df_exp_final2 %>%
  summarise_at(.vars = names(.)[21:40],
               .funs = c(mean ="mean")) %>%
  pivot_longer(cols = c(self_s1_avg_mean:self_s20_avg_mean),
               names_to = "statements",
               values_to = "mean of men's self-report" ) %>% 
  select("mean of men's self-report") %>% 
  round(digits = 0)

self_report_table_smean_bubble_2 <- self_report_table_smean_bubble_2/10

self_report_table_emedian_bubble_2 <-df_exp_final2 %>%
  summarise_at(.vars = names(.)[1:20],
               .funs = c(median ="median")) %>% 
  pivot_longer(cols = c(m_vo_emp1_median:m_vo_emp20_median),
               names_to = "statements",
               values_to = "median of men's estimation") %>% 
   select("median of men's estimation") %>% 
  round(digits = 1)

self_report_table_smean_bubble_2 <- cbind(self_report_table_emedian_bubble_2, self_report_table_smean_bubble_2)

self_report_table_smean_bubble_2 <-self_report_table_smean_bubble_2/10

self_report_table_smean_bubble_2 <- self_report_table_smean_bubble_2 [c(9,12,15,19,18,14,11,10,1,20,8,5,2,4,13,7,3,6,16,17), ]

self_report_table_smean_bubble_2 <-data.frame(self_report_table_smean_bubble_2)

self_report_table_smean_bubble_2$statement <-c("Statement 1",
                                "Statement 2",
                                "Statement 3",
                                "Statement 4",
                                "Statement 5",
                                "Statement 6",
                                "Statement 7",
                                "Statement 8",
                                "Statement 9",
                                "Statement 10",
                                "Statement 11",
                                "Statement 12",
                                "Statement 13",
                                "Statement 14",
                                "Statement 15",
                                "Statement 16",
                                "Statement 17",
                                "Statement 18",
                                "Statement 19",
                                "Statement 20")

colnames(self_report_table_smean_bubble_2) <- c("median", "mean", "statement")

as.numeric(as.character(self_report_table_smean_bubble_2$median))

as.numeric(as.character(self_report_table_smean_bubble_2$mean))


test_bubble_data_2 <-df_exp_final2 %>% 
  select(m_vo_emp1:m_vo_emp20)
  
test_bubble_data2_2 <-test_bubble_data_2[,1:ncol(test_bubble_data_2)]/10

test_bubble_data3_2 <-sapply(X = test_bubble_data2_2,
       FUN = table)

test_bubble_data3_2 <-data.frame(test_bubble_data3_2)

test_bubble_data3_2 <- test_bubble_data3_2[, c(9,12,15,19,18,14,11,10,1,20,8,5,2,4,13,7,3,6,16,17)]

# converting the frequency to the proportion
test_bubble_data3_2$proportion <-seq(0, 1, by =0.1)
colnames(test_bubble_data3_2) <-c("1",
                                "2",
                                "3",
                                "4",
                                "5",
                                "6",
                                "7",
                                "8",
                                "9",
                                "10",
                                "11",
                                "12",
                                "13",
                                "14",
                                "15",
                                "16",
                                "17",
                                "18",
                                "19",
                                "20",
                                "proportion")

test_bubble_data3_2<-melt(test_bubble_data3_2, id = 'proportion')
test_bubble_data3_2$proportion <-test_bubble_data3_2$proportion *100
test_bubble_data3_2$mean <-rep((self_report_table_smean_bubble_2$mean)*100, each = 11)
test_bubble_data3_2$median <-rep((self_report_table_smean_bubble_2$median)*100, each = 11)


# create the discrete variables using cut
test_bubble_data3_2$value <- cut(test_bubble_data3_2$value, 
                                   breaks = c(1, 25, 50, 100, 200, 300, 400, 500),
                                   include.lowest = TRUE, right = TRUE)

levels_count <- length(levels(test_bubble_data3_2$value))

# Create the colors scale coresponded to the levels in cut
color_scales_f_bubble <- colorRampPalette(c("orange1", "orangered3"))
manual_color <- color_scales_f_bubble(levels_count)
names(manual_color) <- levels(test_bubble_data3_2$value)
alpha_bubble_f <-0.05

p_test_mod_final <- ggplot(data = test_bubble_data3_2)+
  geom_segment(aes(y = 0, 
                yend = median,
                x = variable,
                xend = variable),
                 linewidth = 4,
                 alpha = alpha_bubble_f,
                 color = "peachpuff3",
               lineend = "round")+
    geom_segment(aes(y = 0, 
                   yend = mean, 
                   x = variable, 
                   xend = variable))+
  geom_point(aes(x=variable, y= proportion, size= value, color = value))+
  labs(y = "% estimated to support inequitable gender norm", 
       x = "Statement",
       size = "Number of Participants",
       color = "Number of Participants")+
  theme_classic()+
  coord_flip()+
  theme(legend.title = element_text (size = 8))+
  theme(axis.text.y=element_text(vjust = 1))+
  theme(axis.title = element_text(size = 12, face = "bold"))+
  scale_color_manual(values = manual_color)+
  scale_y_continuous(breaks = seq(0, 100, 10))+
  scale_x_discrete(limits = rev)

```

```{r}
print(p_test_mod_final)
```

\pagebreak
## 11. Visualization of men's overestimation with wife-reported data (bubble plot)

```{r bubble chart with wife-reported data, include=FALSE}
wife_report_table_smean_bubble_2 <-df_exp_final2 %>%
  summarise_at(.vars = names(.)[41:60],
               .funs = c(mean ="mean")) %>%
  pivot_longer(cols = c(wife_s1_avg_mean:wife_s20_avg_mean),
               names_to = "statements",
               values_to = "mean of wife-report" ) %>% 
  select( "mean of wife-report") %>%
  round(digits = 0)

wife_report_table_smean_bubble_2 <- wife_report_table_smean_bubble_2/10

wife_report_table_smean_bubble_2 <- cbind(self_report_table_emedian_bubble_2, wife_report_table_smean_bubble_2)

wife_report_table_smean_bubble_2 <- wife_report_table_smean_bubble_2/10

wife_report_table_smean_bubble_2 <- wife_report_table_smean_bubble_2 [c(9,12,15,19,18,14,11,10,1,20,8,5,2,4,13,7,3,6,16,17), ]

wife_report_table_smean_bubble_2 <-data.frame(wife_report_table_smean_bubble_2)


wife_report_table_smean_bubble_2$statement <-c("Statement 1",
                                "Statement 2",
                                "Statement 3",
                                "Statement 4",
                                "Statement 5",
                                "Statement 6",
                                "Statement 7",
                                "Statement 8",
                                "Statement 9",
                                "Statement 10",
                                "Statement 11",
                                "Statement 12",
                                "Statement 13",
                                "Statement 14",
                                "Statement 15",
                                "Statement 16",
                                "Statement 17",
                                "Statement 18",
                                "Statement 19",
                                "Statement 20")

colnames(wife_report_table_smean_bubble_2) <- c("median", "mean", "statement")

as.numeric(as.character(wife_report_table_smean_bubble_2$mean))
as.numeric(as.character(wife_report_table_smean_bubble_2$median))


test_bubble_data_w_2 <-df_exp_final2 %>% 
  select(m_vo_emp1:m_vo_emp20)
  
test_bubble_data2_w_2 <-test_bubble_data_w_2[,1:ncol(test_bubble_data_2)]/10

test_bubble_data3_w_2 <-sapply(X = test_bubble_data2_w_2,
       FUN = table)

test_bubble_data3_w_2 <-data.frame(test_bubble_data3_w_2)

test_bubble_data3_w_2 <- test_bubble_data3_w_2[, c(9,12,15,19,18,14,11,10,1,20,8,5,2,4,13,7,3,6,16,17)]


# converting the frequency to the proportion
test_bubble_data3_w_2$proportion <-seq(0, 1, by =0.1)
colnames(test_bubble_data3_w_2) <-c("1",
                                "2",
                                "3",
                                "4",
                                "5",
                                "6",
                                "7",
                                "8",
                                "9",
                                "10",
                                "11",
                                "12",
                                "13",
                                "14",
                                "15",
                                "16",
                                "17",
                                "18",
                                "19",
                                "20",
                                "proportion")

test_bubble_data3_w_2<-melt(test_bubble_data3_w_2, id = 'proportion')
test_bubble_data3_w_2$proportion <-test_bubble_data3_w_2$proportion *100
test_bubble_data3_w_2$mean <-rep((wife_report_table_smean_bubble_2$mean)*100, each = 11)
test_bubble_data3_w_2$median <-rep((wife_report_table_smean_bubble_2$median)*100, each = 11)

# test_bubble_data3_w_2 <- t(test_bubble_data3_w_2)
# test_bubble_data3_w_2 <- as.data.frame(test_bubble_data3_w_2)
# test_bubble_data3_w_2 <- rev(test_bubble_data3_w_2)
# test_bubble_data3_w_2 <- t(test_bubble_data3_w_2)
# test_bubble_data3_w_2 <- as.data.frame(test_bubble_data3_w_2)
# 
# test_bubble_data3_w_2$value <-as.numeric(as.numeric(test_bubble_data3_w_2$value))
# test_bubble_data3_w_2$mean <-as.numeric(as.numeric(test_bubble_data3_w_2$mean))
# test_bubble_data3_w_2$median <-as.numeric(as.numeric(test_bubble_data3_w_2$median))
# test_bubble_data3_w_2$variable <-as.numeric(as.numeric(test_bubble_data3_w_2$variable)
# test_bubble_data3_w_2$proportion <-as.numeric(as.numeric(test_bubble_data3_w_2$prop))


#create the discrete variables using cut
test_bubble_data3_w_2$value <- cut(test_bubble_data3_w_2$value, 
                                   breaks = c(1, 25, 50, 100, 200, 300, 400, 500),
                                   include.lowest = TRUE, right = TRUE)

levels_count_w <- length(levels(test_bubble_data3_w_2$value))

# Create the colors scale coresponded to the levels in cut
color_scales_f_bubble_w <- colorRampPalette(c("deepskyblue2", "blue3"))
manual_color_w <- color_scales_f_bubble_w(levels_count_w)
names(manual_color_w) <- levels(test_bubble_data3_w_2$value)
alpha_bubble <-0.05


p_test_mod_w <-  ggplot(data = test_bubble_data3_w_2)+
  geom_segment(aes(y = 0, 
                yend = median,
                x = variable,
                xend = variable),
                 linewidth = 4,
                 alpha = alpha_bubble,
                 color = "skyblue2",
               lineend = "round")+
    geom_segment(aes(y = 0, 
                   yend = mean, 
                   x = variable, 
                   xend = variable))+
  geom_point(aes(x=variable, y= proportion, size= value, color = value))+
  labs(y = "% estimated to support inequitable gender norm", 
       x = "Statement",
       size = "Number of Participants",
       color = "Number of Participants")+
  theme_classic()+
  coord_flip()+
  theme(legend.title = element_text (size = 8))+
  theme(axis.text.y=element_text(vjust = 1))+
  theme(axis.title = element_text(size = 12, face = "bold"))+
  scale_color_manual(values = manual_color_w)+
  scale_y_continuous(breaks = seq(0, 100, 10))+
  scale_x_discrete(limits = rev)
```

```{r}
print(p_test_mod_w)
```
